# Supplementary material for: Diaqua­bis(2,2′-biimidazole)cobalt(II) 4,4′-dicarboxy­biphenyl-3,3′-di­car­boxylate
Source: Acta Crystallogr Sect E Struct Rep Online. 2009 Mar 11;65(Pt 4):m380–1. doi: 10.1107/S1600536809007764 (PMC2968794; doi:10.1107/S1600536809007764)
Supplement: Supplementary file 1 [file e-65-0m380-sup1.cif]

##############################################################################
###                                                                        ###
###        Electronic paper (Acta Crystallographica Section E)             ###
###                                                                        ###
##############################################################################
#                                                                            #
# This CIF contains the data in a paper accepted for publication in Acta     #
# Crystallographica Section E. It conforms to the requirements of Notes      #
# for Authors for Section E, and has been peer reviewed under the auspices   #
# of the IUCr Commission on Journals.                                        #
#                                                                            #
# Full details of the Crystallographic Information File format               #
# are given in the paper "The Crystallographic Information File (CIF):       #
# a New Standard Archive File for Crystallography" by S. R. Hall, F. H.      #
# Allen and I. D. Brown [Acta Cryst. (1991), A47, 655-685].                  #
#                                                                            #
# The current version of the core CIF dictionary is obtainable from          #
# ftp://ftp.iucr.org/pub/cif_core.dic. The current version number is 2.4.    #
#                                                                            #
# Software is freely available for graphical display of the structure(s) in  #
# this CIF.  For information consult the CIF home page http://www.iucr.org/  #
# cif/home.html                                                              #
#                                                                            #
# This file may be used for bona fide research purposes within the           #
# scientific community so long as proper attribution is given to the journal # 
# article from which it was obtained.                                        #
#                                                                            #
##############################################################################
                                             
data_global
_audit_creation_method     'form.cif (version 2.0)'
_journal_data_validation_number     ?
_journal_date_recd_electronic     2009-01-20
_journal_date_accepted     2009-03-03
_journal_name_full     'Acta Crystallographica, Section E'
_journal_year     2009
_journal_volume     65
_journal_issue      4
_journal_page_first     m380
_journal_page_last     m381
_journal_paper_category     QM
_journal_coeditor_code     SI2153
_publ_contact_author_name     'Prof. Kang, Jie'
_publ_contact_author_address
;
      College of Pharmacy,
      Fujian Medical University,
      Fuzhou, Fujian, 350004,
      People's Republic of China
      State Key Laboratory Breeding Base of Photocatalysis,
      Fuzhou University,
      Fuzhou, 350002,
      People's Republic of China
;
_publ_contact_author_email     davidkj660825@163.com
_publ_contact_author_fax     '0086-591-83569271'
_publ_contact_author_phone     '0086-591-82962751'
_publ_section_title
;
Diaquabis(2,2'-biimidazole)cobalt(II) 4,4'-dicarboxybiphenyl-3,3'-dicarboxylate
;
loop_
    _publ_author_name
    _publ_author_address
    'Kang, Jie'
;
College of Pharmacy,
Fujian Medical University,
Fuzhou, Fujian 350004,
People's Republic of China
and
State Key Laboratory Breeding Base of Photocatalysis,
Fuzhou University,
Fuzhou 350002,
People's Republic of China
;
    'Huang, Chang-Cang'
;
State Key Laboratory Breeding Base of Photocatalysis,
Fuzhou University,
Fuzhou 350002,
People's Republic of China
;
    'Zhai, Lai-Sheng'
;
State Key Laboratory Breeding Base of Photocatalysis,
Fuzhou University,
Fuzhou 350002,
People's Republic of China
;
    'Qin, Xiao-Huan'
;
State Key Laboratory Breeding Base of Photocatalysis,
Fuzhou University,
Fuzhou 350002,
People's Republic of China
;
    'Liu, Zhong-Qian'
;
State Key Laboratory Breeding Base of Photocatalysis,
Fuzhou University,
Fuzhou 350002,
People's Republic of China
;
data_I
_audit_creation_method     SHELXL-97
_chemical_name_systematic
;
Diaquabis(2,2'-biimidazole)cobalt(II) 4,4'-dicarboxybiphenyl-3,3'-dicarboxylate
;
_chemical_name_common     ?
_chemical_formula_moiety     'C12 H16 Co N8 O2 2+, C16 H8 O8 2-'
_chemical_formula_sum     'C28 H24 Co N8 O10'
_chemical_formula_iupac     '[Co (C6 H6 N4)2 (H2 O)2] (C16 H8 O8)'
_chemical_formula_weight     691.48
_chemical_melting_point     ?
_symmetry_cell_setting     Triclinic
_symmetry_space_group_name_H-M     'P -1'
_symmetry_space_group_name_Hall     '-P 1'
loop_
    _symmetry_equiv_pos_as_xyz
    'x, y, z'
    '-x, -y, -z'
_cell_length_a     8.2272(16)
_cell_length_b     9.772(2)
_cell_length_c     10.484(2)
_cell_angle_alpha     63.81(3)
_cell_angle_beta     67.93(3)
_cell_angle_gamma     84.03(3)
_cell_volume     699.0(2)
_cell_formula_units_Z     1
_cell_measurement_reflns_used     2603
_cell_measurement_theta_min     3.10
_cell_measurement_theta_max     25.80
_cell_measurement_temperature     293(2)
_exptl_crystal_description     block
_exptl_crystal_colour     colorless
_exptl_crystal_size_max     0.42
_exptl_crystal_size_mid     0.26
_exptl_crystal_size_min     0.20
_exptl_crystal_density_diffrn     1.643
_exptl_crystal_density_meas     ?
_exptl_crystal_density_method     'not measured'
_exptl_crystal_F_000     355
_exptl_absorpt_coefficient_mu     0.691
_exptl_absorpt_correction_type     'multi-scan'
_exptl_absorpt_process_details     '(SADABS; Bruker, 2001)'
_exptl_absorpt_correction_T_min     0.7602
_exptl_absorpt_correction_T_max     0.8742
_exptl_special_details
;
;
_diffrn_ambient_temperature     293(2)
_diffrn_radiation_type     MoK\a
_diffrn_radiation_wavelength     0.71073
_diffrn_radiation_source     'fine-focus sealed tube'
_diffrn_radiation_monochromator     graphite
_diffrn_measurement_device_type     'Bruker APEXII CCD area-detector'
_diffrn_measurement_method     '\f and \w'
_diffrn_detector_area_resol_mean     ?
_diffrn_reflns_number     4982
_diffrn_reflns_av_R_equivalents     0.0222
_diffrn_reflns_av_sigmaI/netI     0.0258
_diffrn_reflns_theta_min     3.10
_diffrn_reflns_theta_max     25.80
_diffrn_reflns_theta_full     25.80
_diffrn_measured_fraction_theta_max     0.973
_diffrn_measured_fraction_theta_full     0.973
_diffrn_reflns_limit_h_min     -10
_diffrn_reflns_limit_h_max     9
_diffrn_reflns_limit_k_min     -11
_diffrn_reflns_limit_k_max     11
_diffrn_reflns_limit_l_min     -12
_diffrn_reflns_limit_l_max     12
_diffrn_standards_number     0
_diffrn_standards_interval_count     0
_diffrn_standards_interval_time     0
_diffrn_standards_decay_%     0
_refine_special_details
;
Refinement of <i>F</i>^2^ against ALL reflections. The weighted <i>R</i>-factor
<i>wR</i> and goodness of fit <i>S</i> are based on <i>F</i>^2^, conventional
<i>R</i>-factors <i>R</i> are based on <i>F</i>, with <i>F</i> set to zero for
negative <i>F</i>^2^. The threshold expression of <i>F</i>^2^ >
\s(<i>F</i>^2^) is used only for calculating <i>R</i>-factors(gt) <i>etc</i>.
and is not relevant to the choice of reflections for refinement.
<i>R</i>-factors based on <i>F</i>^2^ are statistically about twice as large
as those based on <i>F</i>, and <i>R</i>- factors based on ALL data will be
even larger.
;
_reflns_number_total     2603
_reflns_number_gt     2527
_reflns_threshold_expression     I>2\s(I)
_refine_ls_structure_factor_coef     Fsqd
_refine_ls_matrix_type     full
_refine_ls_R_factor_all     0.0345
_refine_ls_R_factor_gt     0.0334
_refine_ls_wR_factor_gt     0.0859
_refine_ls_wR_factor_ref     0.0866
_refine_ls_goodness_of_fit_ref     1.006
_refine_ls_restrained_S_all     1.006
_refine_ls_number_reflns     2603
_refine_ls_number_parameters     227
_refine_ls_number_restraints     5
_refine_ls_hydrogen_treatment     mixed
_refine_ls_weighting_scheme     calc
_refine_ls_weighting_details
                'w=1/[\s^2^(Fo^2^)+(0.045P)^2^+0.376P] where P=(Fo^2^+2Fc^2^)/3'
_atom_sites_solution_hydrogens     geom
_atom_sites_solution_primary     direct
_atom_sites_solution_secondary     difmap
_refine_ls_shift/su_max     0.001
_refine_ls_shift/su_mean     0.000
_refine_diff_density_max     0.305
_refine_diff_density_min     -0.209
_refine_ls_extinction_method     none
_refine_ls_extinction_coef     ?
loop_
    _atom_type_symbol
    _atom_type_description
    _atom_type_scat_dispersion_real
    _atom_type_scat_dispersion_imag
    _atom_type_scat_source
    'C' 'C' 0.0033 0.0016
                         'International Tables Vol C Tables 4.2.6.8 and 6.1.1.4'
    'H' 'H' 0.0000 0.0000
                         'International Tables Vol C Tables 4.2.6.8 and 6.1.1.4'
    'N' 'N' 0.0061 0.0033
                         'International Tables Vol C Tables 4.2.6.8 and 6.1.1.4'
    'O' 'O' 0.0106 0.0060
                         'International Tables Vol C Tables 4.2.6.8 and 6.1.1.4'
    'Co' 'Co' 0.3494 0.9721
                         'International Tables Vol C Tables 4.2.6.8 and 6.1.1.4'
_computing_data_collection     'APEX2 (Bruker, 2004)'
_computing_cell_refinement     'SAINT-Plus (Bruker, 2001)'
_computing_data_reduction     'SAINT-Plus (Bruker, 2001)'
_computing_structure_solution     'SHELXS97 (Sheldrick, 2008)'
_computing_structure_refinement     'SHELXL97 (Sheldrick, 2008)'
_computing_molecular_graphics     'SHELXTL (Sheldrick, 2008)'
_computing_publication_material     'SHELXTL (Sheldrick, 2008)'
loop_
    _atom_site_type_symbol
    _atom_site_label
    _atom_site_fract_x
    _atom_site_fract_y
    _atom_site_fract_z
    _atom_site_U_iso_or_equiv
    _atom_site_adp_type
    _atom_site_calc_flag
    _atom_site_refinement_flags
    _atom_site_occupancy
    _atom_site_disorder_assembly
    _atom_site_disorder_group
    Co Co1 0.5000 0.5000 0.5000 0.03059(13) Uani d S 1 . .
    C C1 0.7400(3) 0.5910(2) 0.6513(3) 0.0388(5) Uani d . 1 . .
    H H1 0.7036 0.6865 0.6446 0.047 Uiso calc R 1 . .
    C C2 0.8671(3) 0.5187(2) 0.7049(3) 0.0403(5) Uani d . 1 . .
    H H2 0.9323 0.5542 0.7415 0.048 Uiso calc R 1 . .
    C C3 0.7617(2) 0.3779(2) 0.6368(2) 0.0303(4) Uani d . 1 . .
    C C4 0.7231(2) 0.2591(2) 0.6037(2) 0.0305(4) Uani d . 1 . .
    C C5 0.5986(3) 0.1500(2) 0.5229(3) 0.0396(5) Uani d . 1 . .
    H H5 0.5266 0.1311 0.4812 0.047 Uiso calc R 1 . .
    C C6 0.7143(3) 0.0532(2) 0.5751(3) 0.0428(5) Uani d . 1 . .
    H H6 0.7355 -0.0425 0.5762 0.051 Uiso calc R 1 . .
    C C7 0.2215(3) 0.6649(2) 0.8670(2) 0.0355(4) Uani d . 1 . .
    C C8 0.2957(2) 0.7806(2) 0.8950(2) 0.0300(4) Uani d . 1 . .
    C C9 0.4327(3) 0.7276(2) 0.9485(2) 0.0372(5) Uani d . 1 . .
    H H9 0.4710 0.6319 0.9577 0.045 Uiso calc R 1 . .
    C C10 0.5135(3) 0.8106(2) 0.9882(3) 0.0383(5) Uani d . 1 . .
    H H10 0.6051 0.7708 1.0222 0.046 Uiso calc R 1 . .
    C C11 0.4595(2) 0.9535(2) 0.9779(2) 0.0289(4) Uani d . 1 . .
    C C12 0.3260(2) 1.0084(2) 0.9211(2) 0.0301(4) Uani d . 1 . .
    H H12 0.2894 1.1046 0.9116 0.036 Uiso calc R 1 . .
    C C13 0.2436(2) 0.9278(2) 0.8777(2) 0.0279(4) Uani d . 1 . .
    C C14 0.1084(2) 1.0170(2) 0.8107(2) 0.0330(4) Uani d . 1 . .
    N N1 0.6735(2) 0.50249(18) 0.60857(19) 0.0340(4) Uani d . 1 . .
    N N2 0.8799(2) 0.3839(2) 0.6943(2) 0.0365(4) Uani d D 1 . .
    H H2A 0.951(3) 0.307(2) 0.726(2) 0.044 Uiso d D 1 . .
    N N3 0.6043(2) 0.27901(17) 0.54115(19) 0.0335(4) Uani d . 1 . .
    N N4 0.7934(2) 0.12422(19) 0.6258(2) 0.0371(4) Uani d D 1 . .
    H H4A 0.869(2) 0.078(2) 0.676(2) 0.045 Uiso d D 1 . .
    O O1 0.0983(2) 1.15279(16) 0.7860(2) 0.0492(4) Uani d . 1 . .
    O O2 0.0097(2) 0.95144(19) 0.7838(2) 0.0552(5) Uani d . 1 . .
    O O3 0.0823(2) 0.68970(19) 0.8329(2) 0.0546(4) Uani d . 1 . .
    H H3 0.0513 0.7749 0.8241 0.082 Uiso calc R 1 . .
    O O4 0.2931(2) 0.54625(18) 0.8800(2) 0.0500(4) Uani d . 1 . .
    O O5 0.7116(2) 0.58986(18) 0.29083(18) 0.0469(4) Uani d D 1 . .
    H H1W 0.763(3) 0.6721(18) 0.259(3) 0.056 Uiso d D 1 . .
    H H2W 0.730(3) 0.557(2) 0.228(2) 0.056 Uiso d D 1 . .
loop_
    _atom_site_aniso_label
    _atom_site_aniso_U_11
    _atom_site_aniso_U_22
    _atom_site_aniso_U_33
    _atom_site_aniso_U_12
    _atom_site_aniso_U_13
    _atom_site_aniso_U_23
    Co1 0.0353(2) 0.0244(2) 0.0457(2) 0.00797(14) -0.02832(17) -0.01710(17)
    C1 0.0454(11) 0.0331(11) 0.0579(13) 0.0098(9) -0.0324(10) -0.0271(10)
    C2 0.0445(11) 0.0408(12) 0.0564(13) 0.0074(9) -0.0326(10) -0.0281(10)
    C3 0.0306(9) 0.0293(10) 0.0390(10) 0.0070(7) -0.0211(8) -0.0158(8)
    C4 0.0343(10) 0.0251(9) 0.0380(10) 0.0072(7) -0.0206(8) -0.0140(8)
    C5 0.0514(12) 0.0301(10) 0.0528(12) 0.0054(9) -0.0327(10) -0.0206(9)
    C6 0.0559(13) 0.0272(10) 0.0599(13) 0.0106(9) -0.0321(11) -0.0240(10)
    C7 0.0417(11) 0.0327(11) 0.0414(11) 0.0038(8) -0.0214(9) -0.0194(9)
    C8 0.0341(9) 0.0292(10) 0.0327(9) 0.0033(7) -0.0170(8) -0.0150(8)
    C9 0.0479(11) 0.0277(10) 0.0519(12) 0.0141(8) -0.0317(10) -0.0222(9)
    C10 0.0468(11) 0.0320(10) 0.0561(12) 0.0159(9) -0.0388(10) -0.0227(9)
    C11 0.0341(9) 0.0250(9) 0.0348(9) 0.0058(7) -0.0202(8) -0.0139(8)
    C12 0.0337(9) 0.0254(9) 0.0389(10) 0.0071(7) -0.0210(8) -0.0153(8)
    C13 0.0286(9) 0.0276(9) 0.0326(9) 0.0043(7) -0.0176(7) -0.0126(8)
    C14 0.0321(10) 0.0332(11) 0.0443(11) 0.0072(8) -0.0229(8) -0.0197(9)
    N1 0.0382(9) 0.0291(9) 0.0491(10) 0.0093(7) -0.0287(8) -0.0205(8)
    N2 0.0371(9) 0.0364(9) 0.0505(10) 0.0116(7) -0.0303(8) -0.0215(8)
    N3 0.0399(9) 0.0260(8) 0.0451(9) 0.0066(7) -0.0273(8) -0.0159(7)
    N4 0.0416(9) 0.0299(9) 0.0503(10) 0.0115(7) -0.0286(8) -0.0187(8)
    O1 0.0495(9) 0.0308(8) 0.0865(12) 0.0132(7) -0.0501(9) -0.0234(8)
    O2 0.0614(10) 0.0485(9) 0.0989(13) 0.0239(8) -0.0639(10) -0.0445(9)
    O3 0.0583(10) 0.0429(9) 0.0953(13) 0.0131(7) -0.0519(10) -0.0402(10)
    O4 0.0654(10) 0.0392(9) 0.0746(11) 0.0165(7) -0.0444(9) -0.0368(8)
    O5 0.0579(10) 0.0382(9) 0.0516(9) -0.0085(7) -0.0184(8) -0.0244(7)
_geom_special_details
;
All e.s.d.'s (except the e.s.d. in the dihedral angle between two l.s. planes)
are estimated using the full covariance matrix. The cell e.s.d.'s are taken
into account individually in the estimation of e.s.d.'s in distances, angles
and torsion angles; correlations between e.s.d.'s in cell parameters are only
used when they are defined by crystal symmetry. An approximate (isotropic)
treatment of cell e.s.d.'s is used for estimating e.s.d.'s involving l.s.
planes.
;
loop_
    _geom_bond_atom_site_label_1
    _geom_bond_atom_site_label_2
    _geom_bond_site_symmetry_2
    _geom_bond_distance
    _geom_bond_publ_flag
    Co1 O5 2_666 2.0882(19) ?
    Co1 O5 . 2.0882(19) yes
    Co1 N1 . 2.1412(16) yes
    Co1 N1 2_666 2.1412(16) ?
    Co1 N3 2_666 2.1579(16) ?
    Co1 N3 . 2.1579(16) yes
    C1 C2 . 1.359(3) ?
    C1 N1 . 1.369(2) ?
    C1 H1 . 0.9300 ?
    C2 N2 . 1.360(3) ?
    C2 H2 . 0.9300 ?
    C3 N1 . 1.325(2) ?
    C3 N2 . 1.340(2) ?
    C3 C4 . 1.444(3) ?
    C4 N3 . 1.324(2) ?
    C4 N4 . 1.341(2) ?
    C5 C6 . 1.360(3) ?
    C5 N3 . 1.364(2) ?
    C5 H5 . 0.9300 ?
    C6 N4 . 1.366(3) ?
    C6 H6 . 0.9300 ?
    C7 O4 . 1.220(3) ?
    C7 O3 . 1.293(2) ?
    C7 C8 . 1.519(3) ?
    C8 C9 . 1.397(3) ?
    C8 C13 . 1.410(3) ?
    C9 C10 . 1.375(3) ?
    C9 H9 . 0.9300 ?
    C10 C11 . 1.390(3) ?
    C10 H10 . 0.9300 ?
    C11 C12 . 1.391(3) ?
    C11 C11 2_677 1.490(3) ?
    C12 C13 . 1.395(3) ?
    C12 H12 . 0.9300 ?
    C13 C14 . 1.528(3) ?
    C14 O1 . 1.235(2) ?
    C14 O2 . 1.261(2) ?
    N2 H2A . 0.921(10) ?
    N4 H4A . 0.918(10) ?
    O3 H3 . 0.8200 ?
    O5 H1W . 0.82(2) ?
    O5 H2W . 0.81(2) ?
loop_
    _geom_angle_atom_site_label_1
    _geom_angle_atom_site_label_2
    _geom_angle_atom_site_label_3
    _geom_angle_site_symmetry_1
    _geom_angle_site_symmetry_3
    _geom_angle
    _geom_angle_publ_flag
    O5 Co1 O5 2_666 . 180 ?
    O5 Co1 N1 2_666 . 91.68(7) ?
    O5 Co1 N1 . . 88.32(7) yes
    O5 Co1 N1 2_666 2_666 88.32(7) ?
    N1 Co1 N1 . 2_666 180 ?
    O5 Co1 N3 2_666 2_666 87.82(7) ?
    O5 Co1 N3 . 2_666 92.18(7) ?
    N1 Co1 N3 . 2_666 100.77(6) yes
    N1 Co1 N3 2_666 2_666 79.23(6) ?
    O5 Co1 N3 2_666 . 92.18(7) ?
    O5 Co1 N3 . . 87.82(7) yes
    N1 Co1 N3 . . 79.23(6) ?
    N3 Co1 N3 2_666 . 180 ?
    C2 C1 N1 . . 109.90(17) ?
    C2 C1 H1 . . 125.0 ?
    N1 C1 H1 . . 125.0 ?
    N2 C2 C1 . . 106.11(17) ?
    N2 C2 H2 . . 126.9 ?
    C1 C2 H2 . . 126.9 ?
    N1 C3 N2 . . 111.51(17) ?
    N1 C3 C4 . . 119.29(16) ?
    N2 C3 C4 . . 129.20(17) ?
    N3 C4 N4 . . 111.61(17) ?
    N3 C4 C3 . . 119.34(16) ?
    N4 C4 C3 . . 129.05(17) ?
    C6 C5 N3 . . 109.48(18) ?
    C6 C5 H5 . . 125.3 ?
    N3 C5 H5 . . 125.3 ?
    C5 C6 N4 . . 106.57(17) ?
    C5 C6 H6 . . 126.7 ?
    N4 C6 H6 . . 126.7 ?
    O4 C7 O3 . . 120.13(18) ?
    O4 C7 C8 . . 119.10(18) ?
    O3 C7 C8 . . 120.75(17) ?
    C9 C8 C13 . . 117.47(17) ?
    C9 C8 C7 . . 113.08(16) ?
    C13 C8 C7 . . 129.44(17) ?
    C10 C9 C8 . . 122.91(18) ?
    C10 C9 H9 . . 118.5 ?
    C8 C9 H9 . . 118.5 ?
    C9 C10 C11 . . 120.56(18) ?
    C9 C10 H10 . . 119.7 ?
    C11 C10 H10 . . 119.7 ?
    C10 C11 C12 . . 116.73(17) ?
    C10 C11 C11 . 2_677 122.6(2) ?
    C12 C11 C11 . 2_677 120.7(2) ?
    C11 C12 C13 . . 123.93(17) ?
    C11 C12 H12 . . 118.0 ?
    C13 C12 H12 . . 118.0 ?
    C12 C13 C8 . . 118.32(16) ?
    C12 C13 C14 . . 113.67(16) ?
    C8 C13 C14 . . 127.98(16) ?
    O1 C14 O2 . . 121.81(18) ?
    O1 C14 C13 . . 118.10(17) ?
    O2 C14 C13 . . 120.09(17) ?
    C3 N1 C1 . . 105.05(16) ?
    C3 N1 Co1 . . 111.21(12) ?
    C1 N1 Co1 . . 143.48(13) ?
    C3 N2 C2 . . 107.42(17) ?
    C3 N2 H2A . . 125.3(15) ?
    C2 N2 H2A . . 127.2(15) ?
    C4 N3 C5 . . 105.57(16) ?
    C4 N3 Co1 . . 110.75(12) ?
    C5 N3 Co1 . . 143.64(14) ?
    C4 N4 C6 . . 106.77(17) ?
    C4 N4 H4A . . 129.4(15) ?
    C6 N4 H4A . . 123.4(15) ?
    C7 O3 H3 . . 109.5 ?
    Co1 O5 H1W . . 121.0(16) ?
    Co1 O5 H2W . . 121.0(16) ?
    H1W O5 H2W . . 116.1(17) ?
loop_
    _geom_hbond_atom_site_label_D
    _geom_hbond_atom_site_label_H
    _geom_hbond_atom_site_label_A
    _geom_hbond_site_symmetry_A
    _geom_hbond_distance_DH
    _geom_hbond_distance_HA
    _geom_hbond_distance_DA
    _geom_hbond_angle_DHA
    N2 H2A O1 1_645 0.92(2) 1.87(2) 2.791(3) 178.8(18)
    N4 H4A O2 1_645 0.920(18) 1.897(19) 2.808(3) 170.3(19)
    O5 H1W O1 2_676 0.82(2) 1.93(2) 2.739(3) 169(2)
    O5 H2W O4 2_666 0.81(2) 1.88(2) 2.673(3) 163(2)
    O3 H3 O2 . 0.82 1.62 2.432(3) 172
