# Supplementary material for: Diaqua­bis(2,2′-biimidazole)cobalt(II) 4,4′-dicarboxy­biphenyl-3,3′-di­car­boxylate
Source: Acta Crystallogr Sect E Struct Rep Online. 2009 Mar 11;65(Pt 4):m380–1. doi: 10.1107/S1600536809007764 (PMC2968794; doi:10.1107/S1600536809007764)
Supplement: Supplementary file 2 [file e-65-0m380-Isup2.hkl]

# 
# h,k,l, Fc-squared, Fo-squared, sigma(Fo-squared) and status flag 
# 
data_I
_shelx_title ' z in P-1' 
_shelx_refln_list_code          4 
_shelx_F_calc_maximum       87.34 
_exptl_crystal_F_000       353.00 
_reflns_d_resolution_high  0.8166 
 
loop_ 
 _symmetry_equiv_pos_as_xyz 
 'x, y, z' 
 '-x, -y, -z' 
 
_cell_length_a     8.2272 
_cell_length_b     9.7720 
_cell_length_c    10.4840 
_cell_angle_alpha  63.810 
_cell_angle_beta   67.930 
_cell_angle_gamma  84.030 
 
_shelx_F_squared_multiplier     1.000 
 
loop_ 
 _refln_index_h 
 _refln_index_k 
 _refln_index_l 
 _refln_F_squared_calc 
 _refln_F_squared_meas 
 _refln_F_squared_sigma 
 _refln_observed_status 
   2   0   0      653.93      645.27      6.14 o 
   3   0   0       10.95        8.63      0.56 o 
   4   0   0      901.75      942.43     13.82 o 
   5   0   0     1363.31     1446.61     13.04 o 
   6   0   0       11.45       12.49      1.67 o 
   7   0   0        0.86        2.31      0.76 o 
   8   0   0       86.92       83.78      2.70 o 
   9   0   0        0.15        1.88      0.70 o 
  -9   1   0       70.66       74.85      2.81 o 
  -8   1   0       72.70       78.57      3.32 o 
  -7   1   0       81.14       85.44      2.61 o 
  -6   1   0      122.81      110.77      4.51 o 
  -5   1   0      137.91      115.38      4.19 o 
  -4   1   0        5.26        2.97      0.32 o 
  -3   1   0       84.61       81.56      0.94 o 
  -2   1   0      784.31      821.96      8.12 o 
  -1   1   0     1136.56      994.68      9.83 o 
   1   1   0     6948.04     7065.40     83.10 o 
   2   1   0       14.35        9.28      0.50 o 
   3   1   0      284.07      245.83      3.78 o 
   4   1   0      336.96      332.95      5.34 o 
   5   1   0      943.68     1034.17      9.79 o 
   6   1   0       18.08       19.00      2.84 o 
   7   1   0        0.48        0.81      0.72 o 
   8   1   0       13.86       14.90      1.38 o 
   9   1   0       17.08       16.55      4.10 o 
  -9   2   0        3.80        3.86      1.30 o 
  -8   2   0        2.37        1.75      0.85 o 
  -7   2   0       79.68       75.86      3.30 o 
  -6   2   0      369.25      369.27      7.29 o 
  -5   2   0      758.08      766.25     12.03 o 
  -4   2   0      812.71      770.88     17.95 o 
  -3   2   0      675.38      693.79      9.99 o 
  -2   2   0      706.95      707.94      4.49 o 
  -1   2   0      125.76      113.90      1.14 o 
   0   2   0     2503.03     2547.79     19.05 o 
   1   2   0        2.58        4.18      0.30 o 
   2   2   0      890.45      931.26     11.77 o 
   3   2   0      816.41      793.91      6.24 o 
   4   2   0      216.00      201.44     12.12 o 
   5   2   0      294.87      294.11      6.34 o 
   6   2   0      349.11      348.02      4.96 o 
   7   2   0        0.50        2.87      0.72 o 
   8   2   0      122.55      128.25      3.62 o 
   9   2   0        3.75        3.57      1.54 o 
  -9   3   0       14.61       18.53      2.28 o 
  -8   3   0        5.37        5.32      0.92 o 
  -7   3   0       28.65       25.71      1.46 o 
  -6   3   0      469.67      489.30      8.57 o 
  -5   3   0      270.39      257.88      3.94 o 
  -4   3   0       17.38       17.12      0.76 o 
  -3   3   0      827.16      798.89      6.52 o 
  -2   3   0      799.29      789.55      8.21 o 
  -1   3   0     1751.90     1663.90      9.30 o 
   0   3   0       56.53       63.41      1.27 o 
   1   3   0      737.04      715.43      4.16 o 
   2   3   0       20.40       14.82      0.84 o 
   3   3   0      144.61      142.48      3.55 o 
   4   3   0      343.77      346.48      4.14 o 
   5   3   0      202.31      206.02      3.29 o 
   6   3   0       83.54       80.05      5.20 o 
   7   3   0       46.23       47.36      2.30 o 
   8   3   0       67.93       63.45      4.18 o 
  -8   4   0       11.43       15.93      2.28 o 
  -7   4   0       15.19       12.83      1.02 o 
  -6   4   0      366.23      371.93      5.61 o 
  -5   4   0     1212.64     1210.30     22.97 o 
  -4   4   0       87.22       76.77      2.59 o 
  -3   4   0        6.66        2.26      0.17 o 
  -2   4   0      333.24      311.75      4.48 o 
  -1   4   0     3694.31     3994.79     40.21 o 
   0   4   0      681.22      688.05      5.82 o 
   1   4   0       72.59       62.18      1.50 o 
   2   4   0      930.94      920.17     10.73 o 
   3   4   0       74.79       70.93      6.01 o 
   4   4   0       11.21       10.00      0.96 o 
   5   4   0       17.50       18.49      4.31 o 
   6   4   0      153.49      152.54      4.20 o 
   7   4   0        4.58        6.25      1.09 o 
   8   4   0        1.71        7.31      1.87 o 
  -8   5   0       31.65       29.33      4.47 o 
  -7   5   0       38.27       40.79      3.41 o 
  -6   5   0       20.90       20.32      3.62 o 
  -5   5   0      109.78       91.79      6.29 o 
  -4   5   0      216.51      206.39      3.66 o 
  -3   5   0      176.77      162.83      8.13 o 
  -2   5   0       28.08       15.19      1.14 o 
  -1   5   0       55.62       46.31      1.09 o 
   0   5   0      245.10      228.83      2.77 o 
   1   5   0      327.65      336.85      6.71 o 
   2   5   0      786.59      807.22      7.35 o 
   3   5   0      178.30      163.65      3.45 o 
   4   5   0        3.34        2.45      0.86 o 
   5   5   0       12.59       10.27      0.65 o 
   6   5   0      126.32      118.03     14.58 o 
   7   5   0       84.03       84.83      4.14 o 
  -8   6   0       15.22       16.41      2.19 o 
  -7   6   0      219.78      214.02      7.80 o 
  -6   6   0      352.85      357.34      8.61 o 
  -5   6   0      200.72      205.24      5.53 o 
  -4   6   0       63.53       66.95      3.74 o 
  -3   6   0      196.36      208.41      6.26 o 
  -2   6   0      223.62      245.60      1.82 o 
  -1   6   0       13.71       10.46      0.91 o 
   0   6   0      234.40      231.00      4.43 o 
   1   6   0       58.98       48.23      2.15 o 
   2   6   0      867.84      875.87     27.40 o 
   3   6   0      334.30      333.62     16.41 o 
   4   6   0        3.96        3.82      0.98 o 
   5   6   0       46.39       57.28      3.82 o 
   6   6   0       26.50       29.41      2.76 o 
   7   6   0       83.30       86.86      4.55 o 
  -7   7   0        3.55        5.93      1.30 o 
  -6   7   0      243.21      241.32      8.61 o 
  -5   7   0       17.02       14.22      1.79 o 
  -4   7   0      625.26      647.33     13.24 o 
  -3   7   0      265.86      282.84      5.93 o 
  -2   7   0        1.23        1.77      0.77 o 
  -1   7   0      127.29      125.75      4.53 o 
   0   7   0       22.03       16.78      0.66 o 
   1   7   0       54.28       47.57      3.82 o 
   2   7   0      143.66      142.84      6.99 o 
   3   7   0       35.91       35.67      2.11 o 
   4   7   0      135.56      142.68      4.55 o 
   5   7   0      100.14       99.78      4.39 o 
   6   7   0       49.97       51.27      3.17 o 
  -6   8   0       14.95       18.36      3.09 o 
  -5   8   0       30.53       31.36      2.52 o 
  -4   8   0       65.66       55.33      3.66 o 
  -3   8   0      449.39      452.16     15.36 o 
  -2   8   0       62.72       66.71      3.98 o 
  -1   8   0        7.32        7.96      0.42 o 
   0   8   0      138.98      144.15      3.34 o 
   1   8   0      198.46      197.77      7.07 o 
   2   8   0        7.81        7.80      1.14 o 
   3   8   0       12.64       12.03      1.38 o 
   4   8   0       68.01       69.80      4.47 o 
   5   8   0       29.53       31.69      4.71 o 
  -5   9   0        0.33        2.19      0.89 o 
  -4   9   0        3.65        3.25      1.06 o 
  -3   9   0      210.93      214.75      7.39 o 
  -2   9   0       24.54       24.78      1.87 o 
   1   9   0      198.77      199.23      6.74 o 
   2   9   0      271.72      272.84      9.10 o 
   3   9   0        0.25        2.36      0.98 o 
   4   9   0       39.23       43.31      2.68 o 
  -4  10   0        6.92        5.28      0.98 o 
  -3  -9   1       40.37       34.94      3.41 o 
  -2  -9   1        0.55        3.90      0.81 o 
  -1  -9   1      414.76      382.04     40.06 o 
   3  -9   1        5.45        4.63      0.98 o 
   4  -9   1      112.46      118.46      5.12 o 
   5  -9   1       59.59       69.55      3.33 o 
  -4  -8   1       77.61       81.33      4.14 o 
  -3  -8   1       33.23       33.56      2.60 o 
  -2  -8   1       15.12       18.20      1.79 o 
  -1  -8   1       56.96       58.50      3.66 o 
   0  -8   1      846.16      791.23     25.76 o 
   1  -8   1       44.10       39.06      2.44 o 
   2  -8   1       39.39       39.57      2.52 o 
   3  -8   1      215.36      210.28      5.20 o 
   4  -8   1       22.18       18.77      1.79 o 
   5  -8   1       90.69       94.50      3.98 o 
   6  -8   1        5.87        8.78      1.54 o 
  -5  -7   1       13.56       17.23      2.93 o 
  -4  -7   1        1.39        0.65      0.81 o 
  -3  -7   1      125.13      128.05      4.06 o 
  -2  -7   1       12.71       12.51      1.22 o 
  -1  -7   1        1.82        2.03      0.57 o 
   0  -7   1      330.91      351.12      5.36 o 
   1  -7   1        3.60        3.59      0.31 o 
   2  -7   1       57.99       54.71      3.17 o 
   3  -7   1       25.71       27.22      1.38 o 
   4  -7   1      269.20      255.54      9.10 o 
   5  -7   1      446.34      419.91      9.59 o 
   6  -7   1       11.44       15.11      2.19 o 
   7  -7   1       16.48       26.08      4.06 o 
  -6  -6   1        6.84        6.26      1.46 o 
  -5  -6   1       46.65       45.42      3.25 o 
  -4  -6   1       24.27       27.87      2.36 o 
  -3  -6   1       47.64       45.34      2.44 o 
  -2  -6   1      470.92      512.53     13.81 o 
  -1  -6   1      120.22      124.72      4.06 o 
   0  -6   1       89.04       84.62      3.17 o 
   1  -6   1      331.11      313.20     13.61 o 
   2  -6   1        9.64        8.75      0.50 o 
   3  -6   1      308.82      303.94      6.06 o 
   4  -6   1       82.63       77.43      4.14 o 
   5  -6   1      218.03      222.22      5.69 o 
   6  -6   1      115.93      119.03      4.06 o 
   7  -6   1        3.67        3.25      1.38 o 
   8  -6   1       62.33       76.62      4.14 o 
  -7  -5   1       31.70       26.08      4.14 o 
  -6  -5   1      122.05      124.48      5.36 o 
  -5  -5   1        0.31        4.06      1.46 o 
  -4  -5   1       16.98       16.82      1.79 o 
  -3  -5   1       15.00       16.49      1.63 o 
  -2  -5   1      378.40      359.21      6.01 o 
  -1  -5   1      179.09      181.60      8.94 o 
   0  -5   1     1554.98     1681.32     69.35 o 
   1  -5   1      261.30      269.82      5.68 o 
   2  -5   1      215.84      183.12      5.75 o 
   3  -5   1      174.25      166.29      3.53 o 
   4  -5   1      444.49      442.62     17.44 o 
   5  -5   1      741.65      721.39      8.28 o 
   6  -5   1      337.98      331.49      8.00 o 
   7  -5   1        7.03       13.16      2.60 o 
   8  -5   1       94.23       94.98      4.79 o 
  -7  -4   1       16.09       14.79      2.11 o 
  -6  -4   1       55.23       51.16      2.36 o 
  -5  -4   1      168.93      174.70      5.69 o 
  -4  -4   1      122.82      120.90      6.15 o 
  -3  -4   1      272.84      270.20      7.76 o 
  -2  -4   1       38.02       35.75      2.03 o 
  -1  -4   1      266.65      243.75      5.69 o 
   0  -4   1      113.40      142.06      3.26 o 
   1  -4   1     1428.35     1445.94     15.02 o 
   2  -4   1       85.64       79.43      2.77 o 
   3  -4   1       12.70       17.83      0.58 o 
   4  -4   1        0.79        1.83      0.47 o 
   5  -4   1      151.99      148.83      4.68 o 
   6  -4   1      268.19      254.24      4.12 o 
   7  -4   1        9.65       12.11      1.67 o 
   8  -4   1        1.89        1.54      1.06 o 
   9  -4   1       81.87       73.29      3.82 o 
  -8  -3   1       36.73       30.63      4.79 o 
  -7  -3   1       90.55       83.34      5.04 o 
  -6  -3   1       29.34       31.46      1.72 o 
  -5  -3   1       33.92       32.52      1.70 o 
  -4  -3   1      181.99      177.06      2.44 o 
  -3  -3   1      218.86      218.83      8.36 o 
  -2  -3   1      144.58      143.02      4.34 o 
  -1  -3   1      564.52      522.34     18.04 o 
   0  -3   1      518.22      545.74      7.48 o 
   1  -3   1      279.71      282.61      3.59 o 
   2  -3   1     2051.26     2046.43     19.07 o 
   3  -3   1        4.85        7.56      0.73 o 
   4  -3   1      240.73      235.58      3.10 o 
   5  -3   1       12.01       11.87      0.59 o 
   6  -3   1      422.59      422.55     10.32 o 
   7  -3   1       10.39       11.32      1.58 o 
   8  -3   1        0.27        1.28      0.59 o 
   9  -3   1       25.91       29.41      4.47 o 
  -8  -2   1        1.72        1.78      0.65 o 
  -7  -2   1       88.61       99.06      4.71 o 
  -6  -2   1       53.44       49.40      3.05 o 
  -5  -2   1      116.73      131.77      3.53 o 
  -4  -2   1       94.53       86.45      5.48 o 
  -3  -2   1     1161.19     1130.71     28.97 o 
  -2  -2   1       37.66       41.76      1.47 o 
  -1  -2   1       58.52       60.91      1.55 o 
   0  -2   1      905.53      864.33      4.24 o 
   1  -2   1      906.25      859.85      6.44 o 
   2  -2   1     1495.79     1493.25     17.10 o 
   3  -2   1      649.16      624.89      4.26 o 
   4  -2   1       30.00       23.28      2.12 o 
   5  -2   1      871.79      855.76      8.14 o 
   6  -2   1       55.69       57.98      2.47 o 
   7  -2   1      292.62      283.61      4.78 o 
   8  -2   1        4.90        6.21      1.79 o 
   9  -2   1        4.42        4.75      0.82 o 
  -8  -1   1       33.61       40.17      2.18 o 
  -7  -1   1        0.67        3.89      0.95 o 
  -6  -1   1      126.14      142.17      5.08 o 
  -5  -1   1       54.30       53.37      2.30 o 
  -4  -1   1      451.77      475.98      7.38 o 
  -3  -1   1     1078.39     1032.37     17.64 o 
  -2  -1   1      291.58      270.34      5.95 o 
  -1  -1   1     2415.42     2563.42     30.62 o 
   0  -1   1     2058.64     2074.44     11.35 o 
   1  -1   1       82.75       84.95      0.83 o 
   2  -1   1     3062.46     3115.87     28.72 o 
   3  -1   1      426.51      459.26      8.52 o 
   4  -1   1      559.62      564.04      9.48 o 
   5  -1   1      852.31      911.80     18.40 o 
   6  -1   1      287.81      293.87      3.86 o 
   7  -1   1      434.45      442.64      6.81 o 
   8  -1   1       24.28       27.07      1.68 o 
   9  -1   1       21.55       18.00      2.04 o 
  -8   0   1       29.44       31.13      1.78 o 
  -7   0   1       13.30       11.29      2.03 o 
  -6   0   1        5.26        5.11      0.93 o 
  -5   0   1       37.16       38.21      1.80 o 
  -4   0   1      468.29      441.98      6.89 o 
  -3   0   1        2.97        1.75      0.26 o 
  -2   0   1       38.10       56.39      1.30 o 
  -1   0   1       87.48       74.41      0.80 o 
   2   0   1      199.84      215.59      1.42 o 
   3   0   1      391.87      384.53      8.00 o 
   4   0   1      261.02      291.19      5.52 o 
   5   0   1      133.45      125.97      4.54 o 
   6   0   1      112.97      106.12      3.09 o 
   7   0   1       47.43       45.99      1.78 o 
   8   0   1      178.02      189.54      3.85 o 
   9   0   1       23.81       27.91      2.96 o 
  -9   1   1        8.06        7.57      1.30 o 
  -8   1   1      163.12      164.25      8.45 o 
  -7   1   1       27.74       23.92      1.46 o 
  -6   1   1      296.97      304.41      8.57 o 
  -5   1   1      420.38      437.91      5.00 o 
  -4   1   1        3.80        2.55      0.43 o 
  -3   1   1     1189.72     1188.97      8.26 o 
  -2   1   1      225.93      232.42      1.56 o 
  -1   1   1     1455.07     1513.16     10.34 o 
   1   1   1      264.49      220.19      2.52 o 
   2   1   1     2583.58     2552.45     41.87 o 
   3   1   1       76.21       78.47      1.13 o 
   4   1   1      395.59      398.93      7.41 o 
   5   1   1      639.09      676.93      6.81 o 
   6   1   1       10.67        8.47      1.34 o 
   7   1   1       79.26       75.06      2.55 o 
   8   1   1       29.81       28.43      1.78 o 
   9   1   1       12.80       11.05      1.46 o 
  -8   2   1       49.67       53.46      9.22 o 
  -7   2   1       22.16       21.77      2.56 o 
  -6   2   1      191.57      178.36      3.09 o 
  -5   2   1      164.15      160.70      4.02 o 
  -4   2   1      569.47      535.53     25.26 o 
  -3   2   1      567.36      537.36      9.74 o 
  -2   2   1      142.33      130.01      1.81 o 
  -1   2   1     2672.90     2630.93     29.08 o 
   0   2   1      276.67      259.33      1.70 o 
   1   2   1        1.86        2.83      0.27 o 
   2   2   1     1283.07     1239.47      7.87 o 
   3   2   1       15.79       14.00      1.31 o 
   4   2   1      781.33      813.69     12.12 o 
   5   2   1      312.16      322.48      4.23 o 
   6   2   1      264.54      264.05      5.48 o 
   7   2   1        4.03        2.28      0.69 o 
   8   2   1       32.79       37.86      1.95 o 
   9   2   1       65.46       64.04      4.02 o 
  -8   3   1        0.93        4.61      3.01 o 
  -7   3   1      146.71      139.86      2.96 o 
  -6   3   1       34.64       36.72      4.67 o 
  -5   3   1      223.99      228.30      6.58 o 
  -4   3   1        2.33        4.58      0.51 o 
  -3   3   1      660.09      655.28      8.54 o 
  -2   3   1      506.42      512.65      3.69 o 
  -1   3   1     1008.19     1028.85     13.77 o 
   0   3   1     2680.31     2617.70     12.40 o 
   1   3   1       16.84       21.52      0.63 o 
   2   3   1       70.74       61.58      0.80 o 
   3   3   1      690.97      652.69     18.48 o 
   4   3   1       28.68       33.53      3.02 o 
   5   3   1      182.53      180.71      8.00 o 
   6   3   1      119.77      109.89      3.99 o 
   7   3   1       89.02       91.64      4.59 o 
   8   3   1        6.33        8.52      1.31 o 
   9   3   1       26.78       23.70      1.89 o 
  -8   4   1        0.18        2.52      1.30 o 
  -7   4   1      114.53      105.50      7.80 o 
  -6   4   1      115.18      113.77      5.77 o 
  -5   4   1        1.84        1.69      0.28 o 
  -4   4   1       20.76       25.86      0.89 o 
  -3   4   1        6.91        7.54      0.32 o 
  -2   4   1     1954.28     2050.95     21.86 o 
  -1   4   1        5.00        1.62      0.45 o 
   0   4   1      291.93      245.38      3.15 o 
   1   4   1       47.02       63.33      0.97 o 
   2   4   1      210.36      201.97      4.03 o 
   3   4   1      560.84      561.59     10.44 o 
   4   4   1      990.95      998.01     13.57 o 
   5   4   1      282.62      284.98     15.03 o 
   6   4   1        3.63        5.54      0.72 o 
   7   4   1       83.03       92.23      5.16 o 
   8   4   1      200.52      209.20      5.34 o 
  -8   5   1        2.95        5.12      1.54 o 
  -7   5   1      228.54      225.72      8.21 o 
  -6   5   1      504.70      488.32     23.81 o 
  -5   5   1      143.26      149.42      3.25 o 
  -4   5   1       47.96       43.99      1.98 o 
  -3   5   1      146.94      127.40      6.50 o 
  -2   5   1      637.03      698.84     14.79 o 
  -1   5   1     3406.81     3926.31     71.74 o 
   0   5   1       30.64       23.94      0.90 o 
   1   5   1      624.69      592.43     10.48 o 
   2   5   1        1.40        1.23      0.38 o 
   3   5   1       47.82       35.38      1.48 o 
   4   5   1       33.18       26.12      2.19 o 
   5   5   1      217.35      230.43      7.31 o 
   6   5   1       73.43       74.90      3.25 o 
   7   5   1        2.17        3.36      0.74 o 
   8   5   1        0.65        2.84      1.14 o 
  -7   6   1       91.58       87.02      4.14 o 
  -6   6   1      212.22      225.55      6.26 o 
  -5   6   1       79.78       75.00      3.66 o 
  -4   6   1      114.30      110.83      5.69 o 
  -3   6   1        1.24        2.36      0.89 o 
  -2   6   1      898.60      907.42     12.11 o 
  -1   6   1      244.36      242.29      3.62 o 
   0   6   1       11.20        9.16      1.22 o 
   1   6   1      466.60      508.65     10.43 o 
   2   6   1      198.66      203.35      7.70 o 
   3   6   1      231.30      214.94      6.52 o 
   4   6   1      337.50      345.50      4.79 o 
   5   6   1        1.11        2.38      0.98 o 
   6   6   1       23.88       25.43      2.36 o 
  -7   7   1       17.43       14.14      2.60 o 
  -6   7   1      205.77      218.65      8.04 o 
  -5   7   1      161.45      161.12      4.88 o 
  -4   7   1       41.16       36.24      2.28 o 
  -3   7   1      196.58      193.70      4.63 o 
  -2   7   1       35.51       35.91      2.36 o 
  -1   7   1      678.18      711.53     12.78 o 
   0   7   1       85.09       96.15      4.34 o 
   1   7   1        1.62        2.28      0.38 o 
   2   7   1      489.62      491.17     14.44 o 
   3   7   1        2.87        3.05      0.53 o 
   4   7   1       32.83       32.69      3.01 o 
   5   7   1      186.07      189.07      5.53 o 
   6   7   1       19.19       20.07      2.60 o 
   7   7   1       29.65       26.49      3.01 o 
  -6   8   1       35.10       36.48      2.52 o 
  -5   8   1        0.38        2.19      1.30 o 
  -4   8   1      178.64      174.45      5.04 o 
  -3   8   1       58.40       64.76      4.14 o 
  -2   8   1      199.85      206.30      5.04 o 
  -1   8   1     1175.84     1138.09     17.88 o 
   0   8   1       80.93       84.48      2.87 o 
   1   8   1       44.40       40.98      1.75 o 
   2   8   1      223.82      235.34      6.46 o 
   3   8   1      242.84      249.12      9.02 o 
   4   8   1      278.66      287.55      7.23 o 
   5   8   1        1.79        1.79      1.30 o 
   6   8   1       38.40       34.69      3.49 o 
  -5   9   1       95.75       94.58      4.55 o 
  -4   9   1        8.28       12.19      1.71 o 
  -3   9   1        0.75        3.66      1.22 o 
  -2   9   1        4.10        3.74      0.81 o 
  -1   9   1       59.30       64.92      3.82 o 
   0   9   1      620.45      616.94     96.69 o 
   1   9   1       22.03       26.00      1.87 o 
   2   9   1       35.63       29.98      2.11 o 
   3   9   1        0.36        2.03      0.73 o 
   4   9   1       18.83       21.13      2.60 o 
   5   9   1      110.01      114.08      4.88 o 
  -4  10   1       96.65       86.53      3.90 o 
  -3  10   1       61.01       55.01      3.01 o 
  -2  10   1        9.95        8.45      1.30 o 
   3  10   1       15.58       17.31      2.68 o 
  -2  -9   2       58.37       61.18      3.09 o 
  -1  -9   2      109.78      109.61      4.79 o 
  -3  -8   2        4.73        6.18      1.30 o 
  -2  -8   2       25.90       26.49      2.11 o 
  -1  -8   2       53.56       48.43      3.01 o 
   0  -8   2       11.90        8.86      1.06 o 
   1  -8   2       91.12       92.95      2.68 o 
   3  -8   2       41.00       38.19      2.44 o 
   4  -8   2       31.62       38.68      2.60 o 
   5  -8   2       29.54       27.46      4.06 o 
   6  -8   2       62.02       61.43      3.09 o 
  -5  -7   2       81.87       87.59      4.31 o 
  -4  -7   2       34.27       37.78      3.01 o 
  -3  -7   2       21.24       26.73      2.19 o 
  -2  -7   2        0.34        0.81      0.65 o 
  -1  -7   2       47.03       51.59      3.33 o 
   0  -7   2      130.35      131.55      4.71 o 
   1  -7   2        4.50        4.25      0.41 o 
   2  -7   2       71.70       69.00      2.40 o 
   3  -7   2      367.87      379.53     12.84 o 
   4  -7   2       75.78       69.55      4.31 o 
   5  -7   2      396.43      408.53     13.24 o 
   6  -7   2        1.39        4.23      1.22 o 
   7  -7   2      105.90      116.51      4.96 o 
  -6  -6   2        7.80        7.96      1.46 o 
  -5  -6   2        0.53        2.36      1.30 o 
  -4  -6   2      106.18      117.73      4.96 o 
  -3  -6   2      146.27      160.55      6.34 o 
  -2  -6   2        5.25        6.18      1.22 o 
  -1  -6   2      254.89      261.06      5.53 o 
   0  -6   2       84.37       86.53      4.71 o 
   1  -6   2      106.17      115.26      5.62 o 
   2  -6   2      127.98      126.69      4.91 o 
   3  -6   2       92.28       90.95      3.12 o 
   4  -6   2      468.74      479.58      6.59 o 
   5  -6   2      435.68      444.28     15.19 o 
   6  -6   2      371.87      382.61      9.10 o 
   7  -6   2       22.74       26.89      2.36 o 
   8  -6   2       32.10       35.26      3.58 o 
  -6  -5   2        9.28       11.78      2.28 o 
  -5  -5   2       12.87       15.84      1.79 o 
  -4  -5   2       24.74       29.66      2.44 o 
  -3  -5   2      144.39      165.27      4.39 o 
  -2  -5   2      121.16      124.40      4.39 o 
  -1  -5   2      273.29      271.38      4.88 o 
   0  -5   2      112.02      109.61      2.60 o 
   1  -5   2       19.55       25.26      3.91 o 
   2  -5   2       16.30       12.92      0.80 o 
   3  -5   2      470.42      467.53     18.92 o 
   4  -5   2       17.29       12.14      0.95 o 
   5  -5   2       24.36       24.68      1.27 o 
   6  -5   2        1.44        1.48      0.38 o 
   7  -5   2       78.04       82.47      3.82 o 
   8  -5   2       57.83       51.92      3.17 o 
  -7  -4   2       39.32       37.29      2.76 o 
  -6  -4   2       24.95       29.49      2.68 o 
  -5  -4   2        0.42        2.84      1.30 o 
  -4  -4   2       21.48       15.36      1.63 o 
  -3  -4   2      130.41      115.90      2.84 o 
  -2  -4   2      227.68      227.42      4.47 o 
  -1  -4   2      510.78      540.65      7.80 o 
   0  -4   2     1846.28     1988.75     39.23 o 
   1  -4   2        7.95        6.27      0.39 o 
   2  -4   2        6.07        2.24      0.21 o 
   3  -4   2      171.63      162.92      4.54 o 
   4  -4   2     1950.52     1868.49     77.29 o 
   5  -4   2      431.49      400.51     25.83 o 
   6  -4   2      114.15      103.88      2.76 o 
   7  -4   2       33.04       33.83      2.64 o 
   8  -4   2      209.38      210.69      7.72 o 
   9  -4   2       55.65       57.77      3.33 o 
  -7  -3   2       41.70       40.38      3.17 o 
  -6  -3   2       78.21       71.40      4.33 o 
  -5  -3   2       53.31       51.03      1.95 o 
  -4  -3   2        2.49        1.42      0.49 o 
  -3  -3   2        1.79        1.95      0.29 o 
  -2  -3   2      840.57      865.31     32.46 o 
  -1  -3   2      369.84      365.79      8.13 o 
   0  -3   2      207.86      187.06      2.44 o 
   1  -3   2      314.65      327.82      4.63 o 
   2  -3   2      854.21      810.78     18.39 o 
   3  -3   2      466.37      451.82      8.16 o 
   4  -3   2      443.83      447.37      4.57 o 
   5  -3   2      390.57      415.55      4.52 o 
   6  -3   2       11.94       11.49      0.86 o 
   7  -3   2        0.50        2.11      1.18 o 
   8  -3   2       66.12       65.27      3.21 o 
   9  -3   2      152.50      138.86      6.34 o 
  -8  -2   2        1.71        1.06      0.89 o 
  -7  -2   2       94.74       91.12      2.81 o 
  -6  -2   2      118.03      124.64      3.61 o 
  -5  -2   2        5.97        6.26      1.58 o 
  -4  -2   2      136.20      136.72     10.16 o 
  -3  -2   2       24.24       21.86      1.51 o 
  -2  -2   2      398.93      386.96      4.75 o 
  -1  -2   2      926.44      941.96      8.65 o 
   0  -2   2      195.70      196.66      2.62 o 
   1  -2   2      297.03      307.12      3.31 o 
   2  -2   2      214.34      250.45      4.83 o 
   3  -2   2     2366.00     2386.49     22.73 o 
   4  -2   2     1378.29     1386.62     23.83 o 
   5  -2   2      295.03      273.37      3.34 o 
   6  -2   2      228.68      240.07      4.99 o 
   7  -2   2       19.91       22.07      1.07 o 
   8  -2   2        1.12        3.15      0.68 o 
   9  -2   2        2.17        4.08      0.76 o 
  -8  -1   2        1.31        1.37      1.06 o 
  -7  -1   2       27.68       26.53      1.87 o 
  -6  -1   2      170.44      171.42      3.37 o 
  -5  -1   2       15.18       15.14      2.64 o 
  -4  -1   2        2.16        1.50      0.69 o 
  -3  -1   2      234.71      230.31      3.09 o 
  -2  -1   2     4176.12     4319.01     68.21 o 
  -1  -1   2      360.91      348.32      5.24 o 
   0  -1   2     5141.79     5117.72     50.16 o 
   1  -1   2     1078.12     1197.43      5.94 o 
   2  -1   2     1429.09     1428.94     11.34 o 
   3  -1   2       58.61       36.86      2.04 o 
   4  -1   2       23.87       11.77      0.47 o 
   5  -1   2        4.64        2.95      0.46 o 
   6  -1   2      280.92      285.46      9.71 o 
   7  -1   2      356.30      368.29     10.73 o 
   8  -1   2      207.42      213.51      4.16 o 
   9  -1   2       27.67       27.82      1.74 o 
  -8   0   2        5.84        6.37      0.94 o 
  -7   0   2        1.89        4.81      1.46 o 
  -6   0   2      208.16      208.55      3.87 o 
  -5   0   2      106.98      116.34      4.02 o 
  -4   0   2       31.78       35.99      1.61 o 
  -3   0   2       11.60        8.01      0.47 o 
  -2   0   2      613.56      614.15      7.14 o 
   0   0   2      207.63      209.73      3.57 o 
   1   0   2      167.96      167.13      2.90 o 
   2   0   2     1067.70      950.12      6.27 o 
   3   0   2     1388.80     1408.81     22.20 o 
   4   0   2     2179.45     2322.12     17.43 o 
   5   0   2      197.44      223.99      4.84 o 
   6   0   2       28.71       24.27      1.71 o 
   7   0   2      356.73      367.86     13.33 o 
   8   0   2        8.10        9.81      1.21 o 
   9   0   2      151.03      155.96      4.39 o 
  -8   1   2       39.73       41.48      2.15 o 
  -7   1   2       64.37       57.81      3.01 o 
  -6   1   2        1.23        3.16      0.83 o 
  -5   1   2        1.04        3.39      1.95 o 
  -4   1   2      189.56      190.41      6.77 o 
  -3   1   2       21.45       16.19      1.02 o 
  -2   1   2       11.35       16.50      0.80 o 
  -1   1   2      337.33      352.50      2.24 o 
   0   1   2     4553.29     4750.66     22.24 o 
   1   1   2      366.04      347.76      2.65 o 
   2   1   2     2071.12     2121.45     22.41 o 
   3   1   2      299.04      268.14      3.86 o 
   4   1   2     1329.20     1459.18     11.52 o 
   5   1   2       92.61       84.09      3.13 o 
   6   1   2       30.07       23.81      3.17 o 
   7   1   2       52.81       51.47      2.30 o 
   8   1   2       16.79       18.56      1.64 o 
   9   1   2        1.38        2.30      1.50 o 
  -8   2   2       42.96       37.65      2.11 o 
  -7   2   2       85.87      101.54      9.79 o 
  -6   2   2      111.67      111.51      3.10 o 
  -5   2   2      172.22      153.02      2.76 o 
  -4   2   2        1.66        1.63      0.57 o 
  -3   2   2      559.97      558.00      4.01 o 
  -2   2   2        0.71        1.83      0.20 o 
  -1   2   2      888.20      927.95      8.89 o 
   0   2   2       30.24       24.91      0.45 o 
   1   2   2      110.47      120.66      1.48 o 
   2   2   2      871.65      871.76     13.71 o 
   3   2   2       53.51       57.01      1.00 o 
   4   2   2      291.81      279.32      5.37 o 
   5   2   2     1959.61     2045.06     24.45 o 
   6   2   2        0.63        2.03      1.30 o 
   7   2   2      344.25      353.43      6.83 o 
   8   2   2       44.59       46.42      2.68 o 
   9   2   2        1.04        1.68      0.66 o 
  -8   3   2       17.40       18.19      2.10 o 
  -7   3   2      144.76      140.98      6.95 o 
  -6   3   2       42.24       36.54      3.29 o 
  -5   3   2       21.03       22.78      1.34 o 
  -4   3   2      736.85      703.80     20.15 o 
  -3   3   2      306.51      316.27      7.02 o 
  -2   3   2      483.30      464.65      3.73 o 
  -1   3   2       23.04       21.16      0.38 o 
   0   3   2     1675.06     1683.18     13.70 o 
   1   3   2      686.17      659.52      4.43 o 
   2   3   2        1.56        3.45      0.63 o 
   3   3   2      293.93      269.33      8.30 o 
   4   3   2      892.77      923.24     13.58 o 
   5   3   2      439.53      444.21      5.05 o 
   6   3   2      338.37      348.59      7.23 o 
   7   3   2       69.55       67.87      2.29 o 
   8   3   2      255.35      255.59     11.33 o 
   9   3   2       23.01       21.60      2.40 o 
  -8   4   2        2.84        3.58      1.22 o 
  -7   4   2       84.07       82.07      5.00 o 
  -6   4   2      516.65      516.26     17.18 o 
  -5   4   2      235.13      229.32      4.73 o 
  -4   4   2       11.91        8.04      1.19 o 
  -3   4   2      150.88      143.06      3.66 o 
  -2   4   2     1477.64     1646.43     12.22 o 
  -1   4   2     1597.57     1658.03     12.12 o 
   0   4   2      478.79      476.75      2.78 o 
   1   4   2     1955.28     1952.89     14.85 o 
   2   4   2     1476.65     1682.35     27.68 o 
   3   4   2       12.41       21.01      0.95 o 
   4   4   2      215.95      202.94      4.88 o 
   5   4   2      979.28     1007.30     12.81 o 
   6   4   2        4.54        4.25      0.70 o 
   7   4   2       44.28       45.20      2.26 o 
   8   4   2        9.44       11.79      1.83 o 
   9   4   2       40.29       36.42      3.43 o 
  -8   5   2       19.39       22.59      2.84 o 
  -7   5   2       14.81       17.88      2.60 o 
  -6   5   2       71.19       63.38      2.88 o 
  -5   5   2      158.25      153.62      2.47 o 
  -4   5   2      171.26      165.02      3.95 o 
  -3   5   2        2.47        5.45      0.27 o 
  -2   5   2        8.89        7.23      1.06 o 
  -1   5   2      654.48      655.80      7.64 o 
   0   5   2     1533.45     1626.62     22.32 o 
   1   5   2      744.12      749.91     10.03 o 
   2   5   2       65.57       50.15      3.29 o 
   3   5   2      162.44      192.90      8.62 o 
   4   5   2      347.41      358.12      4.08 o 
   5   5   2      386.56      394.50      7.71 o 
   6   5   2      160.16      159.43      5.16 o 
   7   5   2       36.00       36.64      1.95 o 
   8   5   2       17.91       16.19      1.57 o 
  -7   6   2      189.48      181.19      6.99 o 
  -6   6   2      105.58      104.41      3.90 o 
  -5   6   2        1.93        4.31      1.14 o 
  -4   6   2       21.74       26.65      2.44 o 
  -3   6   2       40.57       44.77      2.93 o 
  -2   6   2       21.24       19.42      1.63 o 
  -1   6   2      533.38      505.95      7.39 o 
   0   6   2      216.80      179.97      4.98 o 
   1   6   2      951.65      989.95     21.58 o 
   2   6   2      202.66      199.39      3.83 o 
   3   6   2       24.33       23.33      1.70 o 
   4   6   2      515.92      539.72     10.28 o 
   5   6   2      100.90      103.76      2.92 o 
   6   6   2       92.51       96.21      4.31 o 
   7   6   2        0.56        1.30      1.22 o 
   8   6   2       30.45       22.91      3.58 o 
  -7   7   2       99.71      100.10      4.71 o 
  -6   7   2       17.35       14.38      2.36 o 
  -5   7   2      418.06      432.50     10.16 o 
  -4   7   2      183.61      179.32      5.04 o 
  -3   7   2       22.83       16.09      1.71 o 
  -2   7   2      367.88      379.93     10.48 o 
  -1   7   2       90.20       69.63      3.98 o 
   0   7   2      130.67      120.64      2.17 o 
   1   7   2       32.41       30.23      1.32 o 
   2   7   2       10.46        9.71      0.58 o 
   3   7   2      565.74      589.36     10.94 o 
   4   7   2      510.56      533.18      7.76 o 
   5   7   2      186.47      187.68      6.22 o 
   6   7   2       49.64       54.60      3.74 o 
   7   7   2       24.01       21.37      3.49 o 
  -6   8   2       42.47       40.46      2.76 o 
  -5   8   2       29.52       29.01      2.44 o 
  -4   8   2      243.33      254.80      6.66 o 
  -3   8   2       28.60       37.05      2.93 o 
  -2   8   2       65.36       73.05      3.17 o 
  -1   8   2      385.59      399.76      7.48 o 
   0   8   2      175.67      170.41      2.39 o 
   1   8   2       79.04       65.49      2.35 o 
   2   8   2       43.08       42.60      1.69 o 
   3   8   2       25.77       22.16      1.83 o 
   4   8   2       88.96       91.16      5.53 o 
   5   8   2       29.49       31.20      2.52 o 
   6   8   2        2.60        2.60      0.98 o 
  -5   9   2        1.59        5.85      1.54 o 
  -4   9   2      138.45      131.46      5.28 o 
  -3   9   2       22.37       19.34      1.95 o 
  -2   9   2      108.51       99.37      3.25 o 
  -1   9   2      507.83      491.73     16.49 o 
   0   9   2      126.42      133.01      4.96 o 
   1   9   2      498.63      491.25     15.72 o 
   2   9   2        2.25        2.78      1.10 o 
   3   9   2      183.14      177.78      4.79 o 
   4   9   2      138.24      139.59      5.44 o 
   5   9   2        5.06        3.25      1.30 o 
  -4  10   2       19.22       20.64      3.41 o 
  -3  10   2       18.24       16.09      2.11 o 
  -2  10   2       27.70       33.39      2.52 o 
  -1  10   2       27.52       26.24      1.95 o 
   0  10   2       61.11       61.67      3.58 o 
   2  10   2      137.41      133.58      4.79 o 
   3  10   2       17.65       13.98      1.87 o 
   4  10   2       76.14       73.29      3.74 o 
  -2  -8   3        5.81        7.88      1.54 o 
  -1  -8   3      212.16      196.95      6.99 o 
   0  -8   3        9.37        9.18      1.38 o 
   5  -8   3        3.60        5.77      1.22 o 
  -4  -7   3       76.62       91.65      4.39 o 
  -3  -7   3       14.94       11.94      2.11 o 
  -2  -7   3        0.56        1.87      0.98 o 
  -1  -7   3       35.46       33.88      2.52 o 
   0  -7   3       23.14       25.84      2.03 o 
   1  -7   3       48.38       50.05      3.09 o 
   2  -7   3       13.46       10.89      2.03 o 
   3  -7   3      113.88      113.26      3.17 o 
   4  -7   3      471.59      468.25     46.48 o 
   5  -7   3       27.31       33.39      2.44 o 
   6  -7   3       30.61       38.35      2.44 o 
  -5  -6   3       13.59       15.93      2.36 o 
  -4  -6   3       46.64       46.31      3.58 o 
  -3  -6   3      143.91      138.21      5.53 o 
  -2  -6   3       13.99       13.98      1.71 o 
  -1  -6   3       18.69       17.47      1.46 o 
   0  -6   3      169.33      173.07      4.47 o 
   1  -6   3        7.49        7.92      0.89 o 
   2  -6   3      152.41      152.27      2.53 o 
   3  -6   3       91.04       84.36      2.23 o 
   4  -6   3      100.10      100.18      4.85 o 
   5  -6   3      164.61      171.60      4.79 o 
   6  -6   3       14.83       15.11      2.03 o 
   7  -6   3       91.04       85.07      4.23 o 
  -5  -5   3        1.23        4.31      1.22 o 
  -4  -5   3       22.72       22.91      2.19 o 
  -3  -5   3       22.67       22.91      2.19 o 
  -2  -5   3       38.03       34.78      2.03 o 
  -1  -5   3      574.69      630.19     16.82 o 
   0  -5   3      305.51      321.11      8.94 o 
   1  -5   3      138.79      134.91      3.63 o 
   2  -5   3       18.04       15.55      0.75 o 
   3  -5   3      448.31      482.41      8.93 o 
   4  -5   3     1002.45     1035.23     12.31 o 
   5  -5   3      385.30      402.26      5.85 o 
   6  -5   3        6.70        8.48      0.69 o 
   7  -5   3      102.80       94.41      4.23 o 
   8  -5   3       69.01       73.29      3.90 o 
  -6  -4   3       48.99       38.84      2.76 o 
  -5  -4   3       91.18       85.96      4.06 o 
  -4  -4   3       57.44       63.29      4.31 o 
  -3  -4   3        0.97        1.22      0.81 o 
  -2  -4   3       37.40       35.02      2.52 o 
  -1  -4   3        7.05        4.71      0.98 o 
   0  -4   3      859.52      891.09     11.94 o 
   1  -4   3       83.45       81.84      2.34 o 
   2  -4   3      132.78      144.51      5.05 o 
   3  -4   3        6.30        6.31      0.72 o 
   4  -4   3      357.45      371.16      7.84 o 
   5  -4   3      465.55      465.16     11.94 o 
   6  -4   3        7.33        7.88      0.70 o 
   7  -4   3        1.86        2.56      0.62 o 
   8  -4   3      235.10      225.23      8.13 o 
   9  -4   3       12.81       19.99      2.52 o 
  -7  -3   3        3.82        3.17      1.06 o 
  -6  -3   3        0.18        0.65      0.89 o 
  -5  -3   3       73.37       69.44      5.00 o 
  -4  -3   3       26.58       23.90      1.22 o 
  -3  -3   3        0.30        0.56      0.81 o 
  -2  -3   3      144.68      139.47      1.77 o 
  -1  -3   3      782.08      839.25     11.46 o 
   0  -3   3      206.04      191.02      5.71 o 
   1  -3   3      460.01      440.84      6.61 o 
   2  -3   3       47.28       47.90      1.15 o 
   3  -3   3      425.81      403.96      9.41 o 
   4  -3   3      219.76      211.74      6.26 o 
   5  -3   3      449.63      447.10      4.80 o 
   6  -3   3        0.50        2.12      0.85 o 
   7  -3   3        2.99        3.48      0.57 o 
   8  -3   3       54.78       58.17      2.58 o 
   9  -3   3      119.02      126.26      5.85 o 
  -7  -2   3       26.62       18.93      3.09 o 
  -6  -2   3       50.33       51.10      2.35 o 
  -5  -2   3       54.33       52.41      1.80 o 
  -4  -2   3       96.02       93.32      3.64 o 
  -3  -2   3        7.51        8.23      0.81 o 
  -2  -2   3       21.80       22.60      0.94 o 
  -1  -2   3      519.64      471.92      7.01 o 
   0  -2   3      413.63      381.50      6.86 o 
   1  -2   3       65.42       62.56      1.65 o 
   2  -2   3      238.65      212.11      2.85 o 
   3  -2   3      233.38      223.70      5.02 o 
   4  -2   3     2191.65     2215.57     44.36 o 
   5  -2   3        8.94        7.53      0.66 o 
   6  -2   3      423.45      415.84      8.07 o 
   7  -2   3       13.39        9.57      2.11 o 
   8  -2   3       26.06       27.94      1.68 o 
   9  -2   3      161.51      156.45      4.76 o 
  -7  -1   3       48.83       52.36      4.83 o 
  -6  -1   3       45.95       44.29      2.17 o 
  -5  -1   3      105.38      109.68      3.03 o 
  -4  -1   3       42.10       46.41      2.06 o 
  -3  -1   3      100.94       99.31      2.91 o 
  -2  -1   3     2281.42     2341.67     45.58 o 
  -1  -1   3     1556.46     1579.10     14.18 o 
   0  -1   3       11.03       11.40      0.50 o 
   1  -1   3      548.62      553.95      3.61 o 
   2  -1   3      171.70      199.39      2.83 o 
   4  -1   3     1085.76     1211.46     20.19 o 
   5  -1   3      381.37      400.04      4.47 o 
   6  -1   3      454.49      464.71      8.57 o 
   7  -1   3      151.55      158.03      4.55 o 
   8  -1   3       13.57       10.50      2.03 o 
   9  -1   3       33.51       35.00      2.52 o 
  -8   0   3        2.94        3.73      0.85 o 
  -7   0   3        9.16        8.87      1.18 o 
  -6   0   3        0.54        1.46      0.74 o 
  -5   0   3       24.43       23.96      1.52 o 
  -4   0   3        2.06        2.77      0.47 o 
  -3   0   3        2.18        2.12      0.66 o 
  -2   0   3      650.78      618.40      7.18 o 
  -1   0   3      112.97      103.42      2.19 o 
   0   0   3      253.15      240.82      4.26 o 
   1   0   3      374.78      395.17      4.10 o 
   2   0   3     1264.26     1236.39     14.44 o 
   3   0   3        0.79        2.78      0.43 o 
   4   0   3      122.24      119.33      2.64 o 
   5   0   3       27.23       25.85      1.72 o 
   6   0   3       65.06       68.33      3.98 o 
   7   0   3      373.57      371.36     10.20 o 
   8   0   3       80.24       77.49      3.50 o 
   9   0   3       82.24       86.69      2.90 o 
  -8   1   3        9.00        8.91      2.84 o 
  -7   1   3      122.46      122.38      3.56 o 
  -6   1   3      123.95      125.33      3.65 o 
  -5   1   3       16.94       14.86      1.06 o 
  -4   1   3      164.28      167.04      6.42 o 
  -3   1   3       29.35       29.19      1.63 o 
  -1   1   3      747.22      760.09      4.34 o 
   0   1   3      642.75      635.25      6.17 o 
   1   1   3     3786.20     3836.80     51.95 o 
   2   1   3      346.18      339.38      2.25 o 
   3   1   3     1703.36     1668.21     33.00 o 
   4   1   3      392.78      400.80      8.93 o 
   5   1   3        0.67        1.93      0.44 o 
   6   1   3      318.13      290.31      7.35 o 
   7   1   3      145.36      152.03      3.62 o 
   8   1   3       32.82       32.90      1.84 o 
   9   1   3      106.76      109.83      3.42 o 
  -8   2   3       26.80       26.76      5.44 o 
  -7   2   3       35.98       35.95      1.92 o 
  -6   2   3       21.69       22.59      1.43 o 
  -5   2   3       83.66       79.45      3.27 o 
  -4   2   3      247.66      253.48      7.43 o 
  -3   2   3      410.48      402.57      8.21 o 
  -2   2   3     1356.89     1292.49     11.96 o 
  -1   2   3        2.05        2.05      0.30 o 
   0   2   3      176.88      167.68      1.68 o 
   1   2   3     2008.93     1950.36      9.54 o 
   2   2   3      700.47      645.21      6.45 o 
   3   2   3      808.73      818.98     24.83 o 
   4   2   3      240.27      276.31      5.34 o 
   5   2   3      354.09      345.72      4.17 o 
   6   2   3      183.09      182.48      6.54 o 
   7   2   3       73.42       77.76      4.47 o 
   8   2   3      240.52      242.90      4.62 o 
   9   2   3        9.82        8.78      1.34 o 
  -8   3   3       55.97       54.86      2.10 o 
  -7   3   3       24.35       27.79      1.63 o 
  -6   3   3       16.75       15.74      1.38 o 
  -5   3   3        1.27        2.79      2.32 o 
  -4   3   3      378.53      367.03     11.58 o 
  -3   3   3      942.63      904.14     36.14 o 
  -2   3   3      162.19      167.43      3.63 o 
  -1   3   3      705.99      660.14      8.46 o 
   0   3   3        2.69        3.29      0.62 o 
   1   3   3      869.02      841.67     12.88 o 
   2   3   3     2191.66     2119.38     27.00 o 
   3   3   3      524.14      635.79     12.47 o 
   4   3   3       56.31       48.29      3.33 o 
   5   3   3      186.53      198.86      2.92 o 
   6   3   3      448.57      443.47      8.76 o 
   7   3   3        0.42        1.74      0.84 o 
   8   3   3      179.42      170.73      3.64 o 
   9   3   3       50.35       57.09      2.79 o 
  -8   4   3       45.63       51.76      3.25 o 
  -7   4   3       12.47        9.05      1.09 o 
  -6   4   3       37.22       34.89      2.40 o 
  -5   4   3        0.35        2.18      0.62 o 
  -4   4   3       47.15       46.07      2.03 o 
  -3   4   3     1051.35     1065.64     24.12 o 
  -2   4   3        5.88       11.31      0.48 o 
  -1   4   3       36.09       53.25      1.90 o 
   0   4   3       64.72       50.24      0.93 o 
   1   4   3      653.66      639.60      9.71 o 
   2   4   3     1004.65      913.17     21.88 o 
   3   4   3      954.98     1034.03     15.02 o 
   4   4   3      455.65      477.73      9.55 o 
   5   4   3       44.51       39.41      1.83 o 
   6   4   3      316.81      331.46     12.19 o 
   7   4   3      487.01      508.14      7.84 o 
   8   4   3       76.86       77.57      3.22 o 
   9   4   3        1.05        2.20      0.98 o 
  -7   5   3      131.70      141.38      5.85 o 
  -6   5   3       12.87       11.38      0.99 o 
  -5   5   3       43.67       41.31      1.99 o 
  -4   5   3      224.57      216.02      7.46 o 
  -3   5   3      355.77      361.36      6.44 o 
  -2   5   3     1173.17     1279.28     10.09 o 
  -1   5   3       11.14       14.02      1.14 o 
   0   5   3     1779.08     1820.10     25.74 o 
   1   5   3      185.53      179.97      3.62 o 
   2   5   3       56.98       37.68      2.76 o 
   3   5   3        0.75        1.93      0.81 o 
   4   5   3      208.66      208.70      2.89 o 
   5   5   3      564.11      595.90     11.23 o 
   6   5   3       34.13       34.56      1.78 o 
   7   5   3        1.24        1.31      0.76 o 
   8   5   3      103.82      105.34      5.53 o 
   9   5   3      120.02      110.54      9.83 o 
  -7   6   3       49.15       48.02      3.09 o 
  -6   6   3       18.70       17.79      1.87 o 
  -5   6   3       93.66      106.85      4.79 o 
  -4   6   3       29.93       31.58      2.97 o 
  -3   6   3      378.91      369.82      9.47 o 
  -2   6   3       46.30       44.69      2.93 o 
  -1   6   3        1.31        1.42      1.50 o 
   0   6   3      951.91     1048.98      7.41 o 
   1   6   3      571.64      594.21      6.01 o 
   2   6   3       86.87       85.45      3.13 o 
   3   6   3      720.87      769.13      7.43 o 
   4   6   3        1.39        1.51      0.55 o 
   5   6   3      152.45      158.65      7.60 o 
   6   6   3        0.85        1.14      0.45 o 
   7   6   3       12.18       14.74      2.80 o 
   8   6   3       14.16        9.84      2.15 o 
  -7   7   3       41.81       38.76      8.21 o 
  -6   7   3       88.31       94.82      4.39 o 
  -5   7   3        0.26        2.28      1.14 o 
  -4   7   3      153.04      146.98      4.55 o 
  -3   7   3        7.14        7.07      1.14 o 
  -2   7   3      429.26      450.21     12.35 o 
  -1   7   3       43.60       44.61      2.84 o 
   0   7   3        6.12        3.62      0.51 o 
   1   7   3      650.72      665.29      9.10 o 
   2   7   3       63.47       69.31      2.73 o 
   3   7   3       25.55       27.98      2.07 o 
   4   7   3      644.80      683.66      8.26 o 
   5   7   3       79.41       79.37      5.08 o 
   6   7   3       95.60      103.34      4.75 o 
   7   7   3       59.58       54.07      4.88 o 
   8   7   3        6.02        8.69      1.63 o 
  -6   8   3        0.23        1.38      1.14 o 
  -5   8   3      132.99      123.75      5.12 o 
  -4   8   3        6.13        6.99      1.30 o 
  -3   8   3      146.90      150.23      6.01 o 
  -2   8   3     1053.50      983.39     19.01 o 
  -1   8   3      331.48      338.01      6.66 o 
   0   8   3       33.89       26.29      1.04 o 
   1   8   3      187.35      189.55      5.85 o 
   2   8   3      290.07      317.27      8.04 o 
   3   8   3      813.43      841.40     11.34 o 
   4   8   3        3.83        7.59      0.84 o 
   5   8   3       75.03       70.12      3.03 o 
   6   8   3      194.48      197.93      7.39 o 
   7   8   3       44.96       41.11      2.76 o 
  -5   9   3        9.74       24.86      3.82 o 
  -4   9   3        3.49        1.22      0.98 o 
  -3   9   3       17.65       13.89      1.71 o 
  -2   9   3       90.36      101.97      4.31 o 
  -1   9   3      800.04      775.79     25.59 o 
   0   9   3       54.50       54.60      2.60 o 
   1   9   3      156.20      151.31      3.84 o 
   2   9   3        5.00        7.07      1.91 o 
   3   9   3       92.60       91.40      2.06 o 
   4   9   3      488.96      515.95     51.27 o 
   5   9   3       42.74       35.26      2.68 o 
   6   9   3        0.40        1.54      0.98 o 
  -4  10   3       18.66       18.77      3.09 o 
  -3  10   3       13.74       12.76      1.87 o 
  -2  10   3      104.16       94.90      4.06 o 
  -1  10   3       60.01       61.91      3.74 o 
   0  10   3        0.85        3.01      1.06 o 
   1  10   3       35.13       25.11      1.87 o 
   2  10   3       45.96       50.62      3.01 o 
   3  10   3      128.83      122.85      4.63 o 
   4  10   3       23.04       21.86      3.33 o 
   5  10   3        8.75        7.39      1.30 o 
  -2  11   3      112.22       95.39      4.47 o 
  -1  11   3      128.70      119.76      5.12 o 
  -1  -8   4        0.17        2.52      0.89 o 
   0  -8   4       16.29       14.38      2.28 o 
  -2  -7   4       30.68       34.86      3.49 o 
  -1  -7   4       21.72       19.99      2.52 o 
   0  -7   4        2.12        5.36      1.30 o 
   1  -7   4       37.32       36.89      2.44 o 
   2  -7   4      186.41      170.63      6.01 o 
   4  -7   4      207.25      201.18      6.74 o 
   5  -7   4        0.51        0.81      0.65 o 
   6  -7   4      103.94      121.80      4.88 o 
  -4  -6   4       42.47       39.24      8.21 o 
  -3  -6   4        9.69       13.65      2.03 o 
  -2  -6   4       67.44       75.73      8.04 o 
  -1  -6   4       10.82       10.56      1.38 o 
   0  -6   4       33.45       32.09      2.36 o 
   1  -6   4      144.36      145.52      5.53 o 
   2  -6   4        9.47        9.31      1.34 o 
   3  -6   4      287.09      291.99      8.04 o 
   4  -6   4      230.98      229.96      5.16 o 
   5  -6   4      372.47      397.16     12.76 o 
   6  -6   4       71.33       68.82      4.31 o 
   7  -6   4       43.86       36.81      2.44 o 
  -5  -5   4        7.19        7.31      1.46 o 
  -4  -5   4       67.98       65.89      4.39 o 
  -3  -5   4       54.08       53.14      3.66 o 
  -2  -5   4       22.78       25.68      2.19 o 
  -1  -5   4       12.87       14.06      1.46 o 
   0  -5   4        7.87       11.13      1.38 o 
   1  -5   4       42.54       35.46      3.90 o 
   2  -5   4      401.83      407.66      5.02 o 
   3  -5   4       29.30       26.95      1.70 o 
   4  -5   4       36.53       37.27      1.29 o 
   5  -5   4        1.78        2.93      0.85 o 
   6  -5   4      199.94      201.83      5.44 o 
   7  -5   4       89.33       81.01      3.82 o 
   8  -5   4        0.38        2.03      0.98 o 
  -5  -4   4        0.16        3.25      1.30 o 
  -4  -4   4       62.49       55.49      3.82 o 
  -3  -4   4       75.61       84.42      5.28 o 
  -2  -4   4       51.53       54.52      2.76 o 
  -1  -4   4      367.33      406.50     11.29 o 
   0  -4   4       75.00       65.73      3.90 o 
   1  -4   4       64.50       53.87      1.68 o 
   2  -4   4       52.52       48.35      1.78 o 
   3  -4   4      884.83      908.15     16.43 o 
   4  -4   4      272.90      278.91      6.54 o 
   5  -4   4       63.72       52.72      2.10 o 
   6  -4   4       67.61       56.66      2.50 o 
   7  -4   4      301.38      311.79      8.04 o 
   8  -4   4       47.00       55.41      3.98 o 
  -6  -3   4        8.42       10.56      2.19 o 
  -5  -3   4        8.58        6.26      1.54 o 
  -4  -3   4       11.46        8.29      1.38 o 
  -3  -3   4      134.69      137.80     11.38 o 
  -2  -3   4       26.13       24.55      3.41 o 
  -1  -3   4       22.77       22.26      1.79 o 
   0  -3   4      554.02      560.79     24.09 o 
   2  -3   4      408.57      410.16      5.85 o 
   4  -3   4      329.09      330.74      3.79 o 
   5  -3   4       80.30       79.04      3.37 o 
   6  -3   4        1.84        3.04      0.53 o 
   7  -3   4       62.31       58.94      2.67 o 
   8  -3   4      258.78      279.94      6.74 o 
   9  -3   4       27.05       28.84      4.39 o 
  -6  -2   4        1.98        2.76      1.30 o 
  -5  -2   4       77.90       69.41      5.12 o 
  -4  -2   4        9.01       11.02      0.89 o 
  -3  -2   4       39.26       40.72      1.76 o 
  -2  -2   4       60.93       55.91      1.80 o 
  -1  -2   4        3.34        3.20      0.36 o 
   0  -2   4      580.59      593.48      9.71 o 
   1  -2   4        2.20        2.54      0.53 o 
   2  -2   4      539.45      530.06     17.89 o 
   3  -2   4     1163.43     1192.42     17.32 o 
   4  -2   4      456.99      463.75      4.98 o 
   5  -2   4      743.35      807.09      7.88 o 
   6  -2   4        8.35        8.25      2.44 o 
   7  -2   4        0.91        4.26      0.90 o 
   8  -2   4        0.69        1.87      1.26 o 
   9  -2   4       42.74       48.28      2.12 o 
  -7  -1   4       14.91        9.99      2.52 o 
  -6  -1   4       11.26       16.29      2.03 o 
  -5  -1   4        3.01        2.60      0.58 o 
  -4  -1   4       64.90       64.26      5.00 o 
  -3  -1   4      611.34      641.94      6.50 o 
  -2  -1   4      113.16      109.51      3.18 o 
  -1  -1   4      879.22      935.38     11.86 o 
   0  -1   4       58.87       77.05      2.01 o 
   1  -1   4      582.05      611.54      9.03 o 
   2  -1   4       21.59       28.93      0.75 o 
   3  -1   4       10.65        5.19      2.07 o 
   4  -1   4       33.25       27.74      1.59 o 
   5  -1   4      435.80      431.76      4.85 o 
   6  -1   4      534.69      529.33     10.08 o 
   7  -1   4      227.24      218.47      5.69 o 
   8  -1   4      173.11      163.24      4.06 o 
   9  -1   4       46.69       55.92      2.78 o 
  -7   0   4       34.27       30.99      4.63 o 
  -6   0   4       55.03       55.75      2.53 o 
  -5   0   4       40.15       39.24      1.55 o 
  -4   0   4       10.05       10.51      0.95 o 
  -3   0   4       63.68       62.69      2.58 o 
  -2   0   4     7628.92     7608.25    285.60 o 
  -1   0   4      761.69      776.64     12.84 o 
   0   0   4        4.08        7.18      0.41 o 
   1   0   4      206.96      186.13      3.41 o 
   2   0   4      495.58      540.20     17.15 o 
   3   0   4     3318.65     3326.87     24.36 o 
   4   0   4       97.03      122.31      4.43 o 
   5   0   4       10.91        7.84      0.93 o 
   6   0   4      359.20      379.77      4.59 o 
   7   0   4       39.47       32.58      2.52 o 
   8   0   4      541.54      543.99     14.10 o 
   9   0   4      181.91      178.22      4.76 o 
  10   0   4       28.89       27.96      2.18 o 
  -7   1   4        0.15        2.88      0.80 o 
  -6   1   4        6.16        8.46      2.76 o 
  -5   1   4       67.29       70.52      4.67 o 
  -4   1   4        0.37        0.20      0.52 o 
  -3   1   4        3.24        1.76      0.49 o 
  -2   1   4        0.54        0.37      0.77 o 
  -1   1   4     1913.99     1955.05     36.11 o 
   0   1   4      108.77      107.84      3.13 o 
   1   1   4      301.34      298.43      7.20 o 
   2   1   4      628.42      577.72      7.22 o 
   3   1   4     2447.12     2568.77     19.04 o 
   4   1   4      466.31      454.65      7.07 o 
   5   1   4       19.81       33.46      1.87 o 
   6   1   4       30.00       34.99      2.24 o 
   7   1   4       56.31       57.65      7.52 o 
   8   1   4        2.12        3.44      1.67 o 
   9   1   4      241.96      224.27      7.60 o 
  10   1   4       21.30       22.04      1.89 o 
  -7   2   4       37.18       33.64      5.48 o 
  -6   2   4       33.12       38.49      2.03 o 
  -5   2   4        6.86        5.09      0.62 o 
  -4   2   4       51.22       52.24      2.33 o 
  -3   2   4       19.96       23.49      1.26 o 
  -2   2   4      956.54      979.78     14.36 o 
  -1   2   4      116.65      101.55      2.24 o 
   0   2   4      156.74      169.10      2.35 o 
   1   2   4       36.10       32.23      1.35 o 
   2   2   4      346.94      326.04      5.21 o 
   3   2   4     1073.29     1061.14      8.56 o 
   4   2   4     3039.48     3262.53     49.52 o 
   5   2   4      133.60      151.18      5.39 o 
   6   2   4      426.36      424.60     10.03 o 
   7   2   4       40.86       40.94      2.16 o 
   8   2   4       11.72       13.65      1.32 o 
   9   2   4      106.33      116.63      6.30 o 
  -7   3   4       12.31       13.72      1.64 o 
  -6   3   4       14.98       13.95      1.23 o 
  -5   3   4       72.20       71.13      2.26 o 
  -4   3   4       79.47       87.25      6.42 o 
  -3   3   4      342.81      342.03      4.04 o 
  -2   3   4       52.47       48.61      3.17 o 
  -1   3   4      329.73      318.04      4.83 o 
   0   3   4       40.83       33.94      1.00 o 
   1   3   4       31.72       35.37      1.58 o 
   2   3   4     1558.06     1563.25     34.54 o 
   3   3   4     3052.72     3206.01     45.18 o 
   4   3   4      205.69      221.22      8.00 o 
   5   3   4      418.47      434.00      4.97 o 
   6   3   4       62.20       68.94      3.86 o 
   7   3   4      998.54     1000.55     13.76 o 
   8   3   4      101.73       99.53      2.58 o 
   9   3   4       74.89       78.98      3.49 o 
  -7   4   4      183.64      177.66      5.25 o 
  -6   4   4       89.36       95.79      2.40 o 
  -5   4   4        7.82        7.03      1.10 o 
  -4   4   4       94.76       95.73      4.14 o 
  -3   4   4      881.93      957.17      8.94 o 
  -2   4   4     1250.57     1237.72     45.65 o 
  -1   4   4       69.91       62.06      1.73 o 
   0   4   4      399.63      354.37      7.10 o 
   1   4   4     1038.13     1222.74     16.11 o 
   2   4   4       76.14       61.56      1.58 o 
   3   4   4      703.79      697.50     10.40 o 
   4   4   4     1237.56     1314.38     37.58 o 
   5   4   4       38.22       56.12      2.44 o 
   6   4   4       42.03       45.44      2.18 o 
   7   4   4      131.23      124.51      4.23 o 
   8   4   4      194.75      189.26      6.46 o 
   9   4   4       14.98       17.92      2.08 o 
  -7   5   4       38.99       37.38      2.76 o 
  -6   5   4       18.18       18.73      3.13 o 
  -5   5   4       55.12       54.87      3.09 o 
  -4   5   4        8.07        7.72      1.38 o 
  -3   5   4      117.57      102.86      1.86 o 
  -2   5   4      252.81      237.29      7.65 o 
  -1   5   4      676.17      691.58     19.33 o 
   0   5   4      219.81      224.08      3.44 o 
   1   5   4      433.99      401.33      5.02 o 
   2   5   4       51.54       63.83      2.18 o 
   3   5   4      576.16      565.60      8.62 o 
   4   5   4      121.36      120.46      4.39 o 
   5   5   4      219.90      224.75      3.24 o 
   6   5   4       32.63       35.63      1.58 o 
   7   5   4       60.61       54.87      6.30 o 
   8   5   4      290.50      299.63      7.29 o 
   9   5   4       39.66       50.46     10.20 o 
  -7   6   4       26.46       25.84      2.84 o 
  -6   6   4        2.76        4.23      1.30 o 
  -5   6   4        0.32        0.42      0.24 o 
  -4   6   4       51.22       50.82      2.64 o 
  -3   6   4       83.54       84.98      5.99 o 
  -2   6   4      116.10      103.74      2.83 o 
  -1   6   4       22.69       13.87      1.67 o 
   0   6   4      828.30      865.14     14.20 o 
   1   6   4      381.13      360.05     11.35 o 
   2   6   4      339.10      362.61      8.25 o 
   3   6   4      519.25      511.88      5.40 o 
   4   6   4      104.64      109.69      2.09 o 
   5   6   4      121.62      113.65      9.47 o 
   6   6   4       48.57       48.83      2.19 o 
   7   6   4       70.66       67.76      3.70 o 
   8   6   4      140.58      145.27      6.30 o 
  -6   7   4      108.67       99.70      4.88 o 
  -5   7   4      127.67      142.60      5.93 o 
  -4   7   4        1.97        5.61      1.63 o 
  -3   7   4      344.94      339.71      7.96 o 
  -2   7   4        9.01        7.30      0.60 o 
  -1   7   4       44.73       38.29      2.84 o 
   0   7   4       70.25       66.17      5.79 o 
   1   7   4      101.13      101.49      2.34 o 
   2   7   4      850.49      875.53      8.22 o 
   3   7   4      540.38      557.91     10.46 o 
   4   7   4      368.92      367.63     10.48 o 
   5   7   4      288.85      295.78     15.03 o 
   6   7   4       97.51      102.27      2.48 o 
   7   7   4       46.10       44.61      5.65 o 
   8   7   4        5.70        7.20      1.22 o 
  -6   8   4       10.60       13.08      2.03 o 
  -5   8   4      117.03      119.03      5.20 o 
  -4   8   4       27.47       29.41      2.60 o 
  -3   8   4       20.53       20.48      2.36 o 
  -2   8   4      265.12      277.23      6.91 o 
  -1   8   4       96.20       94.06      4.92 o 
   0   8   4        1.45        0.94      0.56 o 
   1   8   4       62.74       57.51      2.38 o 
   2   8   4       51.18       49.68      1.98 o 
   3   8   4       40.48       39.73      1.72 o 
   4   8   4       39.86       45.57      1.63 o 
   5   8   4       50.82       54.77      2.53 o 
   6   8   4      174.87      181.43      4.71 o 
   7   8   4        0.25        8.04      1.79 o 
  -5   9   4       96.30       96.93      5.04 o 
  -4   9   4       16.55       15.44      2.19 o 
  -3   9   4       43.14       44.77      3.17 o 
  -2   9   4      257.93      246.52      6.42 o 
  -1   9   4      132.54      133.90      5.36 o 
   0   9   4      832.68      785.78     15.36 o 
   1   9   4        3.39        4.46      0.81 o 
   2   9   4       89.55       87.49      3.56 o 
   3   9   4      221.53      218.24      5.54 o 
   4   9   4        0.82        1.74      1.71 o 
   5   9   4       58.60       67.12      6.26 o 
   6   9   4        8.23        8.69      1.63 o 
  -4  10   4       22.75       30.55      3.25 o 
  -3  10   4        9.24       10.24      1.71 o 
  -2  10   4       28.08       23.40      2.03 o 
  -1  10   4      105.29      107.74      4.31 o 
   0  10   4       98.14       97.18      3.33 o 
   1  10   4      225.73      243.02      5.93 o 
   2  10   4        3.30        2.69      0.85 o 
   3  10   4      124.06      116.44      3.10 o 
   4  10   4      165.68      162.42      6.01 o 
   5  10   4       39.70       41.28      2.68 o 
  -2  11   4       63.87       66.87      3.49 o 
  -1  11   4       10.12       13.16      2.28 o 
   0  11   4        9.77        9.02      1.46 o 
   1  11   4       61.24       65.33      3.98 o 
   4  11   4       29.21       28.93      2.84 o 
  -1  -7   5       20.04       26.41      2.76 o 
   0  -7   5        4.63        6.18      1.22 o 
   1  -7   5       17.90       14.87      2.36 o 
   2  -7   5       58.44       44.28      6.26 o 
  -2  -6   5       17.85       17.31      2.84 o 
  -1  -6   5       18.62       17.31      2.36 o 
   0  -6   5        0.19        0.81      0.65 o 
   1  -6   5       49.75       42.90      2.84 o 
   2  -6   5        3.30        2.52      0.73 o 
   3  -6   5       29.25       24.13      3.98 o 
   4  -6   5       50.95       50.29      2.15 o 
   5  -6   5       38.06       37.70      2.60 o 
   6  -6   5      103.49      102.70      4.63 o 
  -3  -5   5       37.85       39.33      3.09 o 
  -2  -5   5      182.88      184.60      7.07 o 
  -1  -5   5       54.60       56.63      3.74 o 
   0  -5   5        7.71       11.13      1.63 o 
   1  -5   5        7.52        8.37      1.30 o 
   2  -5   5      460.11      448.46     16.98 o 
   3  -5   5      732.87      757.56     17.52 o 
   4  -5   5       91.81       91.58      4.51 o 
   5  -5   5        1.76        4.62      0.81 o 
   6  -5   5       95.28       93.44      3.98 o 
   7  -5   5      154.54      153.48      6.58 o 
  -4  -4   5        7.04        8.94      1.79 o 
  -3  -4   5       31.31       33.80      2.76 o 
  -2  -4   5        7.37        7.64      1.30 o 
  -1  -4   5       81.75       84.50      3.74 o 
   0  -4   5       21.23       22.18      1.87 o 
   1  -4   5        0.93        1.39      0.21 o 
   2  -4   5       67.88       66.09      3.02 o 
   3  -4   5      162.79      161.92      3.25 o 
   4  -4   5      192.95      190.78      3.27 o 
   5  -4   5        3.48        5.62      1.87 o 
   6  -4   5        5.22        6.88      0.85 o 
   7  -4   5      371.64      368.47      8.46 o 
   8  -4   5       18.45       22.83      3.74 o 
  -5  -3   5        3.60        3.41      1.30 o 
  -4  -3   5        3.50        5.20      1.63 o 
  -3  -3   5       76.14       77.92      4.96 o 
  -2  -3   5      143.73      155.43      4.63 o 
  -1  -3   5        4.85        3.80      0.28 o 
   0  -3   5       71.46       63.27      4.27 o 
   1  -3   5       62.45       56.14      1.82 o 
   2  -3   5      379.95      349.65     14.40 o 
   3  -3   5      130.30      131.64      2.93 o 
   4  -3   5       83.05       84.81      3.33 o 
   5  -3   5        6.95        7.92      0.77 o 
   6  -3   5        2.89        5.02      1.14 o 
   7  -3   5       55.49       60.12      5.77 o 
   8  -3   5      165.74      167.32      6.83 o 
   9  -3   5       12.98       15.93      2.11 o 
  -6  -2   5        2.43        2.93      0.98 o 
  -5  -2   5       14.56       14.87      2.19 o 
  -4  -2   5       52.86       59.56      4.14 o 
  -3  -2   5       30.99       29.69      1.65 o 
  -2  -2   5        0.62        0.83      0.50 o 
  -1  -2   5       15.54       11.33      1.14 o 
   0  -2   5       49.05       43.87      3.95 o 
   1  -2   5      320.13      310.69      5.54 o 
   2  -2   5      178.99      177.10      6.29 o 
   3  -2   5      683.63      675.79      6.66 o 
   4  -2   5        2.52        3.50      0.93 o 
   5  -2   5      591.16      574.48     10.82 o 
   6  -2   5        1.31        2.19      0.98 o 
   7  -2   5       18.93       17.12      1.44 o 
   8  -2   5      217.10      216.64      5.52 o 
   9  -2   5       88.83       86.97      3.04 o 
  -6  -1   5        9.91        6.99      1.46 o 
  -5  -1   5       15.83       14.78      1.53 o 
  -4  -1   5       65.44       67.73      3.00 o 
  -3  -1   5      629.66      622.65     22.71 o 
  -2  -1   5      180.85      169.44      9.40 o 
  -1  -1   5        8.71        7.69      1.03 o 
   0  -1   5      443.33      472.99      4.85 o 
   1  -1   5       28.83       29.15      1.87 o 
   2  -1   5      859.74      901.33     13.21 o 
   3  -1   5      164.91      197.15      4.75 o 
   4  -1   5      463.91      474.46     13.77 o 
   5  -1   5      659.44      666.28      6.78 o 
   6  -1   5      303.47      303.24      6.17 o 
   7  -1   5       21.18       14.30      1.30 o 
   8  -1   5       60.39       63.41      3.09 o 
   9  -1   5       19.46       21.36      2.03 o 
  -6   0   5        1.39        4.02      0.85 o 
  -5   0   5        9.68       11.22      1.50 o 
  -4   0   5        5.03        9.11      0.88 o 
  -3   0   5       50.96       55.02      2.38 o 
  -2   0   5        4.39        4.56      0.64 o 
  -1   0   5      200.47      208.38      5.55 o 
   0   0   5      157.05      141.54      6.72 o 
   1   0   5      589.94      558.97     24.47 o 
   2   0   5       28.93       37.22      3.41 o 
   3   0   5        9.88        7.02      0.60 o 
   4   0   5      138.50      123.82      4.45 o 
   5   0   5      278.67      283.63      4.47 o 
   6   0   5      205.12      220.75      4.74 o 
   7   0   5       58.50       52.04      4.47 o 
   8   0   5      159.20      160.16     10.56 o 
   9   0   5      200.11      206.59      5.37 o 
  -6   1   5        0.09        1.23      0.54 o 
  -5   1   5       57.15       57.76      2.67 o 
  -4   1   5       19.05       23.28      1.13 o 
  -3   1   5       87.55       92.91      3.70 o 
  -2   1   5       74.28       83.04      6.26 o 
  -1   1   5       35.54       34.14      1.40 o 
   0   1   5     2490.56     2557.54     62.32 o 
   1   1   5       14.78       17.69      2.84 o 
   2   1   5      443.56      440.61      9.38 o 
   3   1   5      328.68      314.40      5.08 o 
   4   1   5      155.80      125.86      4.08 o 
   5   1   5      751.05      659.12     19.83 o 
   6   1   5       63.48       62.31      2.73 o 
   7   1   5      114.27      109.18      5.03 o 
   8   1   5      248.15      251.81      8.09 o 
   9   1   5      141.08      129.30      3.76 o 
  10   1   5      143.85      141.56      4.17 o 
  -7   2   5        0.69        2.44      0.68 o 
  -6   2   5       47.15       48.50      3.33 o 
  -5   2   5       92.98      106.79      4.10 o 
  -4   2   5       59.56       55.74      3.37 o 
  -3   2   5       88.99       83.46      3.33 o 
  -2   2   5        9.86       10.54      1.30 o 
  -1   2   5      128.73      119.56      3.88 o 
   0   2   5      796.13      783.41      6.72 o 
   1   2   5      138.48      125.13      2.93 o 
   2   2   5       29.23       32.10      1.09 o 
   3   2   5      888.85      928.55      9.55 o 
   4   2   5      898.72      906.47     13.44 o 
   5   2   5      430.49      423.27      4.88 o 
   6   2   5        0.59        3.15      2.23 o 
   7   2   5      507.78      525.30      7.07 o 
   8   2   5      104.92      102.23      4.15 o 
   9   2   5      181.71      175.54      4.74 o 
  10   2   5        9.05        6.89      1.13 o 
  -7   3   5        5.66        5.20      0.88 o 
  -6   3   5        8.21        9.34      1.06 o 
  -5   3   5      101.18       98.47      5.61 o 
  -4   3   5      145.14      151.32      2.62 o 
  -3   3   5        7.37        7.51      0.76 o 
  -2   3   5      490.48      508.15      5.48 o 
  -1   3   5      232.26      234.45      4.04 o 
   0   3   5      272.58      268.97      4.42 o 
   1   3   5      447.52      428.50     12.73 o 
   2   3   5      443.19      533.58      7.39 o 
   3   3   5      306.33      288.28      6.18 o 
   4   3   5      433.53      457.50      8.45 o 
   5   3   5      333.31      320.25      4.05 o 
   6   3   5        1.49        2.74      0.70 o 
   7   3   5      505.71      529.76      8.10 o 
   8   3   5      256.58      253.19      4.77 o 
   9   3   5       85.26       83.85      2.87 o 
  -7   4   5       10.84        8.00      1.22 o 
  -6   4   5        6.58        8.65      1.87 o 
  -5   4   5       14.66       12.85      2.23 o 
  -4   4   5      105.22      103.05      6.54 o 
  -3   4   5        3.45        2.61      1.30 o 
  -2   4   5        5.10        4.88      0.60 o 
  -1   4   5      375.24      372.58      5.97 o 
   0   4   5       21.28       20.30      1.32 o 
   1   4   5      170.28      131.47      6.42 o 
   2   4   5     1153.73     1257.14     18.21 o 
   3   4   5     1268.02     1363.42     19.73 o 
   4   4   5      106.48       95.38      3.59 o 
   5   4   5      125.23      101.54      4.05 o 
   6   4   5      574.40      579.87     19.87 o 
   7   4   5      321.08      316.66      5.40 o 
   8   4   5       20.17       23.45      1.97 o 
   9   4   5        3.30        4.53      0.93 o 
  -6   5   5       10.89       10.87      1.15 o 
  -5   5   5       35.38       33.49      2.64 o 
  -4   5   5       69.86       68.94      6.30 o 
  -3   5   5      367.34      364.11      7.13 o 
  -2   5   5       52.96       53.18      2.47 o 
  -1   5   5      846.09      842.09     11.70 o 
   0   5   5       28.31       23.11      1.95 o 
   1   5   5        5.94        3.34      0.54 o 
   2   5   5      233.40      230.27      3.96 o 
   3   5   5      293.33      289.22      5.57 o 
   4   5   5      835.50      866.05      8.42 o 
   5   5   5        0.88        2.32      0.89 o 
   6   5   5       12.65       13.75      1.09 o 
   7   5   5      389.79      406.43     10.05 o 
   8   5   5      314.95      312.47      7.73 o 
   9   5   5       38.97       37.94      3.17 o 
  -6   6   5       25.19       28.03      4.31 o 
  -5   6   5        4.49        3.33      1.22 o 
  -4   6   5       99.87       95.67      7.80 o 
  -3   6   5       81.41       77.36      3.45 o 
  -2   6   5       10.64        7.59      0.91 o 
  -1   6   5      310.14      333.56      8.00 o 
   0   6   5      185.56      189.62      7.79 o 
   1   6   5       81.85       83.08      3.10 o 
   2   6   5     1936.52     2017.91     17.40 o 
   3   6   5       59.63       60.83      2.53 o 
   4   6   5       25.35       19.70      1.23 o 
   5   6   5        9.65        8.79      0.89 o 
   6   6   5       48.16       41.03      2.56 o 
   7   6   5      158.71      161.25      9.47 o 
   8   6   5       60.93       60.00      6.22 o 
   9   6   5       40.73       30.99      9.63 o 
  -6   7   5        0.32        0.65      0.98 o 
  -5   7   5       26.09       27.79      2.76 o 
  -4   7   5       34.23       35.43      2.93 o 
  -3   7   5      286.58      270.40      4.31 o 
  -2   7   5       16.90       17.98      2.68 o 
  -1   7   5       42.55       42.17      2.13 o 
   0   7   5      321.07      315.33      3.59 o 
   1   7   5        5.79        8.69      0.77 o 
   2   7   5       97.49       93.40      6.54 o 
   3   7   5      643.28      658.65     12.24 o 
   4   7   5        5.22        6.00      0.69 o 
   5   7   5      235.88      237.63      4.23 o 
   6   7   5       56.15       46.48      2.44 o 
   7   7   5       75.81       80.75      2.64 o 
   8   7   5       20.69       17.10      3.45 o 
  -5   8   5        0.51        0.16      1.06 o 
  -4   8   5      130.01      127.97      5.36 o 
  -3   8   5      744.94      740.77    116.27 o 
  -2   8   5      181.06      183.71      5.28 o 
  -1   8   5       96.15       87.18      4.79 o 
   0   8   5      105.11      101.28      3.53 o 
   1   8   5      840.50      854.26      9.82 o 
   2   8   5     1389.79     1412.55      8.71 o 
   3   8   5       22.30       15.84      1.17 o 
   4   8   5        3.84        6.25      0.74 o 
   5   8   5      398.72      396.74      9.73 o 
   6   8   5      263.29      274.11      6.87 o 
   7   8   5      115.33      126.90      3.64 o 
  -5   9   5        0.86        3.66      1.63 o 
  -4   9   5        1.74        1.46      1.06 o 
  -3   9   5       69.96       81.50      3.90 o 
  -2   9   5      289.16      287.63      7.39 o 
  -1   9   5       23.42       26.33      2.36 o 
   0   9   5       65.95       66.14      4.14 o 
   1   9   5      148.16      158.05      5.20 o 
   2   9   5      129.13      117.68      3.27 o 
   3   9   5      498.81      518.55     12.34 o 
   4   9   5      111.06       93.42      4.23 o 
   5   9   5       22.96       24.51      2.64 o 
   6   9   5      113.17      114.65      3.32 o 
   7   9   5       16.42       15.36      2.03 o 
  -4  10   5       24.81       27.06      3.09 o 
  -3  10   5       83.15       88.16      4.55 o 
  -2  10   5        2.58        6.01      1.63 o 
  -1  10   5       10.76       10.16      2.03 o 
   0  10   5       76.30       61.34      4.06 o 
   1  10   5      136.18      143.25      4.23 o 
   2  10   5      198.11      195.14      6.26 o 
   3  10   5       10.00       13.02      1.64 o 
   4  10   5       25.29       31.38      1.66 o 
   5  10   5       61.05       60.61      3.41 o 
   6  10   5       25.00       21.61      2.44 o 
  -2  11   5       47.07       38.43      2.60 o 
  -1  11   5       65.38       72.64      3.74 o 
   0  11   5        8.50       10.24      1.87 o 
   1  11   5       73.20       68.74      4.23 o 
   2  11   5      142.80      145.03      5.36 o 
   4  11   5        4.45        4.55      1.06 o 
  -1  -6   6       25.27       17.79      2.11 o 
   0  -6   6       38.27       36.08      2.28 o 
   1  -6   6        4.35        4.88      1.14 o 
   2  -6   6       96.58       95.55      3.90 o 
   3  -6   6      158.66      147.80      5.44 o 
   6  -6   6       17.60       16.33      1.95 o 
  -2  -5   6       16.30       16.90      2.84 o 
  -1  -5   6        0.50        0.00      0.65 o 
   0  -5   6        1.60        3.25      1.14 o 
   1  -5   6      102.28      100.26      4.14 o 
   2  -5   6        3.05        3.49      0.98 o 
   3  -5   6        2.97        3.01      1.14 o 
   4  -5   6        2.76        2.47      0.55 o 
   5  -5   6      134.12      139.85      3.62 o 
   6  -5   6       80.74       78.33      3.58 o 
   7  -5   6        0.34        2.68      1.38 o 
  -3  -4   6       22.66       16.49      2.76 o 
  -2  -4   6      118.19      117.16      4.96 o 
  -1  -4   6       41.48       38.03      2.84 o 
   0  -4   6        0.22        2.60      0.81 o 
   1  -4   6        4.60        4.47      0.89 o 
   2  -4   6      446.45      455.77     10.80 o 
   3  -4   6      174.75      177.27      6.26 o 
   4  -4   6       42.93       40.95      1.92 o 
   5  -4   6       14.48       14.62      1.95 o 
   6  -4   6      277.50      279.11      6.54 o 
   7  -4   6       60.90       76.20      3.09 o 
   8  -4   6       44.12       43.31      2.68 o 
  -4  -3   6       16.64       16.33      2.76 o 
  -3  -3   6       13.99       13.00      2.60 o 
  -2  -3   6       17.38       12.35      1.63 o 
  -1  -3   6      121.37      121.06      5.12 o 
   0  -3   6       48.17       50.62      2.68 o 
   1  -3   6      197.85      189.92      8.04 o 
   2  -3   6      150.52      150.41      3.05 o 
   3  -3   6      181.43      185.53      2.95 o 
   4  -3   6       28.07       29.13      1.43 o 
   5  -3   6       10.52        7.72      0.89 o 
   6  -3   6       70.65       72.87      3.16 o 
   7  -3   6      376.73      379.80      8.73 o 
   8  -3   6       30.70       24.48      2.59 o 
  -5  -2   6        1.51        5.44      1.38 o 
  -4  -2   6       13.43       17.14      2.36 o 
  -3  -2   6       33.97       29.98      2.44 o 
  -2  -2   6        1.47        1.72      0.31 o 
  -1  -2   6       84.35       88.25      3.15 o 
   0  -2   6        1.84        2.92      0.48 o 
   1  -2   6      166.02      148.97     11.50 o 
   2  -2   6      905.73      893.59     16.34 o 
   3  -2   6      236.64      264.79      5.47 o 
   4  -2   6      440.48      475.48      9.11 o 
   5  -2   6        7.98       10.03      1.03 o 
   6  -2   6       14.25       20.00      1.79 o 
   7  -2   6        0.43        2.12      0.76 o 
   8  -2   6       34.88       32.87      3.21 o 
   9  -2   6       16.89       18.31      1.79 o 
  -5  -1   6        5.34        5.69      1.46 o 
  -4  -1   6      192.46      186.72      7.15 o 
  -3  -1   6       57.85       54.90      2.44 o 
  -2  -1   6      247.34      222.02     18.81 o 
  -1  -1   6       72.17       71.67      2.88 o 
   0  -1   6      184.08      172.49      9.52 o 
   1  -1   6       66.93       64.42      2.58 o 
   2  -1   6       19.97       14.99      1.07 o 
   3  -1   6        5.97        9.22      0.89 o 
   4  -1   6      105.97      117.77      2.80 o 
   5  -1   6      690.55      706.74     18.12 o 
   6  -1   6      298.30      283.17     13.33 o 
   7  -1   6      446.15      409.93     10.48 o 
   8  -1   6       17.14       17.27      1.23 o 
   9  -1   6        7.67        9.78      1.38 o 
  -6   0   6        3.20        5.04      1.30 o 
  -5   0   6        6.21        5.61      1.46 o 
  -4   0   6       53.14       51.81      2.54 o 
  -3   0   6     1241.84     1201.76     22.09 o 
  -2   0   6      126.68      122.10      4.79 o 
  -1   0   6       31.36       35.08      1.62 o 
   0   0   6      160.44      164.97      5.80 o 
   1   0   6      619.12      637.63      8.33 o 
   2   0   6     1392.32     1447.31     13.01 o 
   3   0   6      248.71      281.79      3.50 o 
   4   0   6        1.31        3.36      0.53 o 
   5   0   6      475.14      483.29      5.40 o 
   6   0   6        5.87        2.06      0.73 o 
   7   0   6      662.90      620.19      9.13 o 
   8   0   6      304.13      279.04      5.63 o 
   9   0   6       38.41       46.60      2.38 o 
  -6   1   6       10.62       10.48      2.44 o 
  -5   1   6        6.78        7.93      1.71 o 
  -4   1   6       17.23       17.54      1.41 o 
  -3   1   6        0.20        1.15      1.67 o 
  -2   1   6      107.51      111.84      9.91 o 
  -1   1   6       48.31       49.53      2.10 o 
   0   1   6      244.52      243.14      3.13 o 
   1   1   6      887.95      903.83     13.73 o 
   2   1   6      697.50      743.75     11.17 o 
   3   1   6      128.69      122.45      4.71 o 
   4   1   6       45.58       57.47      7.27 o 
   5   1   6      187.12      193.04      5.65 o 
   6   1   6      154.64      157.16      7.39 o 
   7   1   6        0.53        0.89      0.89 o 
   8   1   6      297.24      275.56      5.19 o 
   9   1   6       29.55       26.49      2.36 o 
  -6   2   6        5.57        4.06      1.34 o 
  -5   2   6       38.79       38.51      2.03 o 
  -4   2   6       23.52       26.02      1.58 o 
  -3   2   6      132.82      132.67      5.28 o 
  -2   2   6        0.31        1.63      0.57 o 
  -1   2   6        0.79        0.99      0.54 o 
   0   2   6      259.88      259.47     12.80 o 
   1   2   6      246.59      251.30      8.33 o 
   2   2   6      249.04      253.78     31.57 o 
   3   2   6      971.39     1057.57     16.05 o 
   4   2   6        1.96        3.61      0.60 o 
   5   2   6      542.98      547.34      5.92 o 
   6   2   6       38.90       34.56      4.31 o 
   7   2   6        2.27        3.24      0.85 o 
   8   2   6      157.61      169.69      3.62 o 
   9   2   6        1.66        2.87      1.54 o 
  10   2   6       32.87       32.34      2.45 o 
  -6   3   6        9.82        7.60      1.05 o 
  -5   3   6       72.28       80.98      3.74 o 
  -4   3   6       79.05       78.30      3.44 o 
  -3   3   6        7.59        6.99      0.80 o 
  -2   3   6        9.03        6.55      1.34 o 
  -1   3   6      114.10      120.31      7.23 o 
   0   3   6       53.48       51.59      2.89 o 
   1   3   6      814.26      864.85     12.87 o 
   2   3   6     1403.69     1466.30     21.20 o 
   3   3   6       43.79       41.28      1.67 o 
   5   3   6      159.67      164.41      2.78 o 
   6   3   6     1415.69     1466.58     33.96 o 
   7   3   6      123.23      126.35      4.58 o 
   8   3   6       99.18       96.22      3.08 o 
   9   3   6      117.85      116.94      4.38 o 
  -6   4   6        0.11        3.03      0.77 o 
  -5   4   6       47.94       44.54      2.16 o 
  -4   4   6      178.62      179.43      4.84 o 
  -3   4   6      191.96      200.98      5.16 o 
  -2   4   6       55.01       44.30      2.19 o 
  -1   4   6      248.29      242.08      3.26 o 
   0   4   6       93.71       98.39      3.85 o 
   1   4   6       11.67       15.27      1.34 o 
   2   4   6      326.97      301.35      7.84 o 
   3   4   6     1459.78     1562.34     13.99 o 
   4   4   6        1.72        6.67      0.77 o 
   5   4   6       20.77       25.91      2.93 o 
   6   4   6      126.45      113.68      7.39 o 
   7   4   6      477.45      488.06     13.08 o 
   8   4   6       35.54       38.90      4.47 o 
   9   4   6       15.04       14.70      1.69 o 
  -6   5   6       39.20       36.20      2.05 o 
  -5   5   6        5.66        6.42      1.05 o 
  -4   5   6       15.73       19.24      2.44 o 
  -3   5   6       15.93       15.17      0.92 o 
  -2   5   6      403.61      421.90      8.17 o 
  -1   5   6      290.64      314.46      4.70 o 
   0   5   6      198.20      187.95      6.70 o 
   1   5   6       83.13       89.22      3.33 o 
   2   5   6      290.43      278.13      3.53 o 
   3   5   6      189.48      181.93      6.40 o 
   4   5   6      348.39      371.92     13.41 o 
   5   5   6       98.51       93.76      3.76 o 
   6   5   6       14.61       15.41      2.64 o 
   7   5   6      607.11      627.58     15.05 o 
   8   5   6      158.45      154.03     10.24 o 
   9   5   6        3.67        2.68      1.26 o 
  -6   6   6        0.48        2.68      1.14 o 
  -5   6   6        9.43        9.85      2.48 o 
  -4   6   6       14.32       15.31      1.16 o 
  -3   6   6       15.16       16.32      3.62 o 
  -2   6   6       54.37       53.72      5.85 o 
  -1   6   6      494.08      524.38      9.92 o 
   0   6   6       41.27       41.51      5.12 o 
   1   6   6      203.84      202.46      2.81 o 
   2   6   6      449.04      442.12      4.93 o 
   3   6   6      481.11      482.45      5.44 o 
   4   6   6       89.44       83.15      3.38 o 
   5   6   6        6.57        6.13      0.80 o 
   6   6   6      181.43      165.63      7.80 o 
   7   6   6      311.31      310.24      5.51 o 
   8   6   6       88.02       91.50      4.43 o 
   9   6   6       56.48       50.00      3.41 o 
  -5   7   6        5.17        9.59      1.79 o 
  -4   7   6      113.91      122.28      5.44 o 
  -3   7   6       28.73       26.46      4.51 o 
  -2   7   6       51.84       49.42      7.35 o 
  -1   7   6       33.19       33.86      1.05 o 
   0   7   6        4.94        5.14      0.63 o 
   1   7   6      590.35      594.04     14.50 o 
   2   7   6      888.04      903.59     16.55 o 
   3   7   6      658.99      643.79     12.03 o 
   4   7   6      494.52      519.78      9.02 o 
   5   7   6       21.11       19.41      3.82 o 
   6   7   6      132.84      116.97      5.04 o 
   7   7   6       41.05       39.67      3.45 o 
   8   7   6       94.90       95.80      3.33 o 
  -5   8   6        1.54        4.63      1.22 o 
  -4   8   6        2.20        5.36      1.30 o 
  -3   8   6      233.54      251.39      6.99 o 
  -2   8   6       78.10       85.72      5.36 o 
  -1   8   6        3.11        3.33      0.38 o 
   0   8   6      226.04      209.48      3.18 o 
   1   8   6       12.92       12.63      0.96 o 
   2   8   6      200.53      189.51      3.12 o 
   3   8   6       48.89       55.00      2.27 o 
   4   8   6       14.43       19.79      1.09 o 
   5   8   6      138.38      149.86      5.12 o 
   6   8   6        3.68        5.58      1.91 o 
   7   8   6      196.30      200.48      7.39 o 
   8   8   6       75.60       84.03      4.79 o 
  -4   9   6       30.90       28.19      4.39 o 
  -3   9   6      138.24      134.96      5.61 o 
  -2   9   6       80.31       82.96      3.98 o 
  -1   9   6      322.76      288.85      7.31 o 
   0   9   6        0.60        1.39      0.53 o 
   1   9   6       79.85       80.20      4.06 o 
   2   9   6      490.01      482.63     11.53 o 
   3   9   6        4.16        3.61      0.66 o 
   4   9   6       37.10       51.12      2.47 o 
   5   9   6        1.96        3.29      0.89 o 
   6   9   6       56.11       47.94      2.32 o 
   7   9   6       74.87       82.17      4.88 o 
  -3  10   6       42.54       47.04      3.17 o 
  -2  10   6       48.68       52.57      3.74 o 
  -1  10   6       12.37       10.89      2.11 o 
   0  10   6      207.05      202.88      7.31 o 
   1  10   6       47.57       42.74      3.01 o 
   2  10   6      172.57      150.81      2.97 o 
   3  10   6      157.31      168.71      4.31 o 
   4  10   6       15.00       12.92      1.50 o 
   5  10   6       70.41       74.88      8.90 o 
   6  10   6       17.35       18.90      1.55 o 
  -2  11   6        5.39        9.75      2.36 o 
  -1  11   6        2.80        4.88      1.46 o 
   0  11   6       75.68       79.95      3.74 o 
   1  11   6      146.86      172.98      6.42 o 
   2  11   6       91.71       93.28      3.98 o 
   3  11   6       14.26       16.01      2.52 o 
   4  11   6        9.31        8.21      3.53 o 
   2  -6   7        0.58        0.89      0.49 o 
   3  -6   7        2.51        2.93      0.98 o 
  -1  -5   7        6.10        4.47      1.22 o 
   0  -5   7        4.34        7.07      1.38 o 
   1  -5   7      136.44      122.93      4.96 o 
   2  -5   7      241.05      232.87      8.04 o 
   3  -5   7       18.30       16.17      2.84 o 
   4  -5   7        9.15       11.78      1.71 o 
   5  -5   7       54.08       52.57      2.76 o 
   6  -5   7      122.11      130.33      5.12 o 
  -2  -4   7       16.54       15.93      2.84 o 
  -1  -4   7       24.36       24.05      3.17 o 
   0  -4   7        4.74        4.14      1.30 o 
   1  -4   7        4.73        4.23      1.14 o 
   2  -4   7       24.05       21.53      5.04 o 
   3  -4   7      109.63      112.08      4.88 o 
   4  -4   7        9.47       11.74      1.56 o 
   5  -4   7       11.10       11.77      1.95 o 
   6  -4   7      213.04      225.34      5.51 o 
   7  -4   7       29.09       34.79      3.98 o 
  -3  -3   7       17.91       12.92      2.36 o 
  -2  -3   7       11.84       16.58      2.36 o 
  -1  -3   7       27.76       23.64      2.28 o 
   0  -3   7       21.94       28.44      2.28 o 
   1  -3   7       73.17       66.38      4.14 o 
   2  -3   7       77.37       70.92      3.54 o 
   3  -3   7       50.60       49.27      2.74 o 
   4  -3   7       23.52       27.29      2.04 o 
   5  -3   7        1.04        2.89      0.98 o 
   6  -3   7       16.33       29.59      8.41 o 
   7  -3   7      172.37      182.84      8.25 o 
   8  -3   7       19.31       20.19      3.09 o 
  -4  -2   7        2.11        3.66      1.30 o 
  -3  -2   7        5.81        3.74      1.14 o 
  -2  -2   7        8.88       12.68      2.52 o 
  -1  -2   7       19.55       24.29      2.19 o 
   0  -2   7       26.83       26.20      0.85 o 
   1  -2   7       34.12       31.93      1.19 o 
   2  -2   7      165.70      149.31      3.82 o 
   3  -2   7       71.53       69.60      2.67 o 
   4  -2   7      266.86      266.33      4.48 o 
   5  -2   7        0.41        2.72      0.77 o 
   6  -2   7       10.12       10.37      1.39 o 
   7  -2   7      264.32      266.60     10.89 o 
   8  -2   7      124.19      108.24      3.50 o 
  -4  -1   7      116.66       89.86      4.63 o 
  -3  -1   7       82.84       71.50      7.64 o 
  -2  -1   7       25.45       25.66      1.79 o 
  -1  -1   7       73.79       75.67      3.82 o 
   0  -1   7        0.24        1.77      0.37 o 
   1  -1   7      233.92      226.60      8.86 o 
   2  -1   7      152.53      161.70      3.59 o 
   3  -1   7      285.07      287.88      5.86 o 
   4  -1   7      257.69      269.98      4.96 o 
   5  -1   7      100.96      103.79      3.79 o 
   6  -1   7        1.20        1.74      1.06 o 
   7  -1   7      135.00      137.99      3.30 o 
   8  -1   7       44.20       40.97      2.15 o 
   9  -1   7       81.92       78.64      2.89 o 
  -5   0   7        0.05        0.73      0.89 o 
  -4   0   7        3.45        4.47      0.80 o 
  -3   0   7        1.56        1.93      0.57 o 
  -2   0   7       69.94       76.48      3.58 o 
  -1   0   7       52.49       51.38      2.14 o 
   0   0   7       37.07       36.12      1.70 o 
   1   0   7       13.01       11.01      0.86 o 
   2   0   7      101.03       98.66      4.01 o 
   3   0   7       87.94       89.21      6.83 o 
   4   0   7       75.43       77.86      3.22 o 
   5   0   7       15.87       24.44      2.23 o 
   6   0   7      111.18      116.65      3.27 o 
   7   0   7      305.59      316.19      9.87 o 
   8   0   7      251.08      239.38      8.57 o 
   9   0   7       11.58       13.41      2.44 o 
  -5   1   7        1.05        2.38      0.70 o 
  -4   1   7       36.75       31.35      1.71 o 
  -3   1   7       47.40       47.64      2.27 o 
  -2   1   7        8.54        7.31      1.79 o 
  -1   1   7      256.33      270.98      5.77 o 
   0   1   7        2.14        5.02      1.46 o 
   1   1   7      318.98      310.31      3.90 o 
   2   1   7      452.43      474.68      5.28 o 
   3   1   7       34.05       30.48      1.60 o 
   4   1   7      291.36      273.94      3.68 o 
   5   1   7       25.91       23.82      1.58 o 
   6   1   7       22.00       23.84      3.29 o 
   7   1   7      356.73      333.17      8.90 o 
   8   1   7       77.21       63.58      3.62 o 
   9   1   7      202.54      202.32      5.56 o 
  -5   2   7        8.28        6.49      2.28 o 
  -4   2   7       28.04       24.94      1.52 o 
  -3   2   7       16.63       16.35      1.38 o 
  -2   2   7       19.91       20.55      1.29 o 
  -1   2   7       28.56       32.96      2.48 o 
   0   2   7      111.57      105.70      2.07 o 
   1   2   7      116.42      133.82      7.56 o 
   2   2   7      674.34      733.56      7.47 o 
   3   2   7      271.91      282.53      4.71 o 
   4   2   7      174.16      175.52      5.24 o 
   5   2   7        9.33       12.19      2.97 o 
   6   2   7      884.04      808.52     72.96 o 
   7   2   7      282.83      270.08      4.77 o 
   8   2   7      205.67      194.00      4.05 o 
   9   2   7        4.52        3.37      1.42 o 
  -5   3   7       32.66       33.70      2.75 o 
  -4   3   7       22.82       20.60      1.38 o 
  -3   3   7      125.59      127.91      3.73 o 
  -2   3   7       16.86       16.49      1.18 o 
  -1   3   7       24.84       27.96      1.54 o 
   0   3   7      258.37      259.54      9.14 o 
   1   3   7        1.31        1.68      0.49 o 
   2   3   7       67.85       64.76      2.61 o 
   3   3   7       57.10       48.88      2.12 o 
   4   3   7      125.15      118.99      3.94 o 
   5   3   7       93.87       96.84      4.18 o 
   6   3   7      548.36      560.11     17.75 o 
   7   3   7      313.54      324.81      8.61 o 
   8   3   7       49.13       51.37      2.58 o 
   9   3   7       35.69       32.71      2.54 o 
  -5   4   7       27.41       29.91      5.97 o 
  -4   4   7        9.73       10.91      2.84 o 
  -3   4   7        1.18        1.69      0.59 o 
  -2   4   7       73.33       77.32      2.99 o 
  -1   4   7        2.86        3.39      1.10 o 
   0   4   7      189.93      184.88     10.60 o 
   1   4   7      751.72      826.85     21.86 o 
   2   4   7      326.78      348.48      9.22 o 
   3   4   7        9.23        9.51      0.86 o 
   4   4   7       98.57       76.72      3.16 o 
   5   4   7      789.22      803.93     15.00 o 
   6   4   7      664.02      612.74     27.22 o 
   7   4   7        0.85        1.77      0.79 o 
   8   4   7        1.04        1.96      0.74 o 
   9   4   7       41.55       40.61      8.08 o 
  -5   5   7       36.77       35.24      2.32 o 
  -4   5   7       59.22       64.06      2.80 o 
  -3   5   7        6.03        7.18      1.02 o 
  -2   5   7      132.33      131.16      4.41 o 
  -1   5   7       97.61       98.91      7.64 o 
   0   5   7       66.90       66.25      3.36 o 
   1   5   7      192.92      186.50      2.87 o 
   2   5   7        3.53        5.62      0.70 o 
   3   5   7      480.06      472.46     30.14 o 
   4   5   7       34.15       32.67      1.72 o 
   5   5   7      116.20      126.31      3.19 o 
   6   5   7      428.86      422.64     13.33 o 
   7   5   7      268.91      254.42     11.05 o 
   8   5   7       87.43       88.04      2.93 o 
   9   5   7       28.10       29.40      5.61 o 
  -5   6   7       35.66       35.02      3.58 o 
  -4   6   7       14.57       17.25      2.28 o 
  -3   6   7        6.24        5.20      1.38 o 
  -2   6   7      101.39      108.40      8.82 o 
  -1   6   7      189.12      194.82      6.30 o 
   0   6   7      120.16      117.12      7.88 o 
   1   6   7      890.51      932.10     17.06 o 
   2   6   7       28.00       26.66      1.60 o 
   3   6   7        6.99        6.71      0.98 o 
   4   6   7       65.44       70.04      6.83 o 
   5   6   7       59.62       54.29      4.10 o 
   6   6   7      216.62      197.49      8.25 o 
   7   6   7       17.44       18.53      1.46 o 
   8   6   7       74.59       77.08      3.42 o 
   9   6   7       75.12       71.80      7.68 o 
  -5   7   7       30.63       32.34      3.58 o 
  -4   7   7       46.36       54.28      3.82 o 
  -3   7   7       24.54       24.32      6.26 o 
  -2   7   7        9.85       11.69      2.23 o 
  -1   7   7      267.48      268.58      5.20 o 
   0   7   7        0.48        0.92      0.93 o 
   1   7   7        6.34        7.14      0.72 o 
   2   7   7      164.07      166.09      3.78 o 
   3   7   7       61.19       61.99      2.50 o 
   4   7   7      583.01      611.19      7.78 o 
   5   7   7       62.70       47.16      1.87 o 
   6   7   7       35.10       37.41      3.05 o 
   7   7   7       26.10       22.82      1.46 o 
   8   7   7        2.00        2.68      1.42 o 
  -4   8   7      231.39      231.00      9.67 o 
  -3   8   7       48.76       52.08      3.66 o 
  -2   8   7        5.63        8.04      1.54 o 
  -1   8   7       76.92       75.61      3.23 o 
   0   8   7      590.43      594.85      9.14 o 
   1   8   7      658.85      670.76      9.44 o 
   2   8   7       45.66       39.86      2.64 o 
   3   8   7       17.07       22.26      1.18 o 
   4   8   7      558.84      525.75     12.61 o 
   5   8   7      298.10      291.74      5.14 o 
   6   8   7       83.09       86.75      2.76 o 
   7   8   7       72.62       83.11      4.14 o 
   8   8   7        2.67        2.47      0.80 o 
  -4   9   7       10.93       11.62      1.87 o 
  -3   9   7       92.35       95.63      4.79 o 
  -2   9   7       45.02       48.91      3.49 o 
  -1   9   7        4.20        4.88      0.98 o 
   0   9   7       55.64       57.23      2.51 o 
   1   9   7       59.24       53.96      3.37 o 
   2   9   7      469.91      474.36     11.40 o 
   3   9   7        6.36        3.57      0.72 o 
   4   9   7       35.95       39.16      4.71 o 
   5   9   7       71.16       69.18      3.04 o 
   6   9   7        7.55        5.94      0.92 o 
   7   9   7      201.13      197.64      5.83 o 
  -3  10   7        2.14        2.60      1.22 o 
  -2  10   7        1.85        3.09      1.54 o 
  -1  10   7       34.81       25.59      3.33 o 
   0  10   7       52.10       55.90      3.66 o 
   1  10   7      194.03      192.89      7.07 o 
   2  10   7        9.33       12.53      1.63 o 
   3  10   7       76.53       81.37      3.21 o 
   4  10   7       52.14       54.30      2.55 o 
   5  10   7       11.21       11.74      1.49 o 
   6  10   7        4.06        4.50      1.02 o 
  -1  11   7        9.55       11.54      2.11 o 
   0  11   7       19.24       20.15      3.17 o 
   1  11   7      118.48      121.63      5.53 o 
   2  11   7       63.15       61.67      3.33 o 
   3  11   7        3.04        5.36      1.30 o 
   4  11   7       27.90       31.79      3.29 o 
   2  -5   8        7.37        6.18      0.98 o 
   3  -5   8        5.46        3.90      1.06 o 
   4  -5   8       74.49       78.08      3.58 o 
   0  -4   8        7.93       10.64      1.95 o 
   1  -4   8      132.67      127.00      5.69 o 
   2  -4   8       22.79       22.26      3.82 o 
   3  -4   8       25.96       24.94      4.06 o 
   4  -4   8       10.79       14.54      2.36 o 
   5  -4   8      190.70      198.95      6.87 o 
   6  -4   8       43.37       43.52      2.35 o 
  -2  -3   8       18.16       18.44      2.44 o 
  -1  -3   8       22.17       24.54      3.90 o 
   0  -3   8       70.71       74.83      4.79 o 
   1  -3   8       30.62       35.59      2.68 o 
   2  -3   8       22.02       21.94      4.47 o 
   3  -3   8       15.18       10.25      1.80 o 
   4  -3   8        2.71        2.71      0.54 o 
   5  -3   8       45.90       51.56      3.03 o 
   6  -3   8      217.28      225.88      7.88 o 
   7  -3   8       18.21       18.98      2.15 o 
  -2  -2   8       29.57       33.88      5.12 o 
  -1  -2   8       28.04       28.36      2.44 o 
   0  -2   8       28.37       29.82      2.44 o 
   1  -2   8      161.35      159.90      4.96 o 
   2  -2   8       63.68       55.17      3.62 o 
   3  -2   8      276.81      270.50      7.05 o 
   4  -2   8       59.28       58.14      2.67 o 
   5  -2   8        1.75        3.19      0.66 o 
   6  -2   8        4.78        1.21      0.57 o 
   7  -2   8       12.23       16.17      1.87 o 
   8  -2   8       22.80       20.31      1.64 o 
  -3  -1   8       73.72       59.31      3.58 o 
  -2  -1   8        3.29        2.76      1.30 o 
  -1  -1   8       95.62       85.31     13.73 o 
   0  -1   8       22.89       26.55      6.09 o 
   1  -1   8       19.82       17.53      0.86 o 
   2  -1   8        9.33        7.89      0.90 o 
   3  -1   8      117.47      126.16      4.67 o 
   4  -1   8      464.33      486.30     12.15 o 
   5  -1   8      116.51      117.49      3.45 o 
   6  -1   8      370.66      371.80      6.54 o 
   7  -1   8       11.89       13.32      2.08 o 
   8  -1   8       11.03       14.99      3.70 o 
  -4   0   8      146.20      115.70      5.20 o 
  -3   0   8       29.80       24.86      3.25 o 
  -2   0   8        0.28        1.89      0.73 o 
  -1   0   8       54.14       61.82      5.28 o 
   0   0   8      108.76       99.64      3.66 o 
   1   0   8      193.72      198.77      8.17 o 
   2   0   8       40.60       42.39      2.32 o 
   3   0   8       34.31       34.58      2.76 o 
   4   0   8      229.61      247.00      6.66 o 
   5   0   8       22.00       19.90      1.50 o 
   6   0   8      338.52      338.67      8.47 o 
   7   0   8      466.20      441.46     15.36 o 
   8   0   8       50.56       54.00      3.26 o 
   9   0   8       81.92       75.60      7.07 o 
  -4   1   8        2.50        2.69      0.80 o 
  -3   1   8       21.73       17.08      1.30 o 
  -2   1   8       66.95       64.82      2.94 o 
  -1   1   8       33.62       29.09      1.59 o 
   0   1   8      108.72      110.62      4.02 o 
   1   1   8      144.06      152.45      3.90 o 
   2   1   8      170.85      182.67      4.43 o 
   3   1   8        1.26        1.71      0.73 o 
   4   1   8       64.38       69.22      2.78 o 
   5   1   8       60.14       54.27      2.33 o 
   6   1   8       12.29       10.05      1.99 o 
   7   1   8      336.41      309.53      6.34 o 
   8   1   8       39.25       28.57      2.38 o 
   9   1   8        9.56       11.00      4.63 o 
  -4   2   8       18.34       15.36      4.39 o 
  -3   2   8       10.56       15.50      1.87 o 
  -2   2   8       17.02       19.13      1.52 o 
  -1   2   8       43.66       46.82      2.56 o 
   0   2   8        4.13        5.08      0.73 o 
   1   2   8      121.77      109.97      5.31 o 
   2   2   8      357.32      379.69      7.80 o 
   3   2   8       39.16       38.81      1.97 o 
   4   2   8       84.55       94.78      3.84 o 
   5   2   8       58.66       63.25      2.61 o 
   6   2   8       11.44       11.83      1.03 o 
   7   2   8      224.46      218.06      5.86 o 
   8   2   8        0.47        3.64      2.52 o 
   9   2   8       20.49       19.25      2.55 o 
  -4   3   8        3.04        2.06      0.77 o 
  -3   3   8        9.78       11.03      3.29 o 
  -2   3   8       27.22       27.54      1.58 o 
  -1   3   8        0.31        1.83      0.57 o 
   0   3   8      214.81      212.77      4.02 o 
   1   3   8      768.39      802.66     15.53 o 
   2   3   8       99.75      101.61      4.07 o 
   3   3   8      155.03      166.89      3.82 o 
   4   3   8       56.59       55.90      4.39 o 
   5   3   8     1172.74     1208.25     18.57 o 
   6   3   8      309.82      307.02      5.23 o 
   7   3   8       55.63       53.79      3.58 o 
   8   3   8      128.57      118.27      3.58 o 
   9   3   8       20.70       17.60      2.15 o 
  -4   4   8       63.76       63.36      2.93 o 
  -3   4   8       45.59       39.98      2.01 o 
  -2   4   8       14.00       14.70      1.38 o 
  -1   4   8       41.53       41.12      1.67 o 
   0   4   8        5.62        5.40      0.83 o 
   1   4   8      366.12      368.09     16.29 o 
   2   4   8      813.68      874.79     32.05 o 
   3   4   8       46.98       51.49      2.38 o 
   4   4   8       43.76       48.45      2.34 o 
   5   4   8      232.47      235.57      3.93 o 
   6   4   8      980.01      929.34     26.00 o 
   7   4   8       44.78       45.17      5.16 o 
   8   4   8        0.40        1.58      0.77 o 
   9   4   8        9.25        8.97      1.36 o 
  -4   5   8        8.86        8.96      1.14 o 
  -3   5   8      106.32      107.37      3.22 o 
  -2   5   8       50.95       53.01      2.70 o 
  -1   5   8       13.66       13.52      1.26 o 
   0   5   8       22.76       22.86      1.75 o 
   1   5   8      217.28      222.71      4.83 o 
   2   5   8       47.11       41.88      2.10 o 
   3   5   8       23.45       24.94      2.60 o 
   4   5   8      101.75       97.65      4.02 o 
   5   5   8       90.23       85.90      3.33 o 
   6   5   8      898.50      888.59     12.52 o 
   7   5   8      163.27      157.54      3.47 o 
   8   5   8        0.72        1.75      0.75 o 
   9   5   8       37.56       39.56      3.98 o 
  -4   6   8        5.73        9.53      1.20 o 
  -3   6   8        3.62        3.98      1.91 o 
  -2   6   8       57.43       65.73     13.89 o 
  -1   6   8       10.63       10.70      1.38 o 
   0   6   8      253.40      255.24      4.07 o 
   1   6   8      282.94      291.18      8.90 o 
   2   6   8      147.42      148.49      6.70 o 
   3   6   8        0.64        2.13      0.74 o 
   4   6   8        1.79        4.17      1.14 o 
   5   6   8       22.88       20.46      1.35 o 
   6   6   8      318.02      313.33     12.96 o 
   7   6   8       39.39       40.06      2.80 o 
   8   6   8       46.15       47.74      2.60 o 
   9   6   8       72.46       74.68      2.78 o 
  -4   7   8       24.82       28.19      4.39 o 
  -3   7   8        0.13        1.71      1.67 o 
  -2   7   8        0.20        1.45      0.60 o 
  -1   7   8       18.91       17.90      1.42 o 
   0   7   8      576.68      632.28      9.12 o 
   1   7   8      531.93      540.37     12.27 o 
   2   7   8      109.38      109.21      4.04 o 
   3   7   8      384.30      376.17      5.98 o 
   4   7   8       69.84       57.87      2.36 o 
   5   7   8      396.31      352.78      8.82 o 
   6   7   8       46.19       42.75      2.24 o 
   7   7   8       61.10       56.96      2.67 o 
   8   7   8        2.67        4.14      2.64 o 
  -3   8   8        9.02        7.31      1.63 o 
  -2   8   8        4.32        3.74      1.63 o 
  -1   8   8       49.81       45.51      2.23 o 
   0   8   8        5.98        4.14      0.81 o 
   1   8   8      102.38      107.93      4.67 o 
   2   8   8        3.89        3.25      1.14 o 
   3   8   8        6.61       10.31      1.05 o 
   4   8   8      261.14      257.35      6.63 o 
   5   8   8       23.69       22.66      3.70 o 
   6   8   8      262.94      277.00      8.08 o 
   7   8   8       37.14       37.11      5.04 o 
   8   8   8       47.00       52.48      5.28 o 
  -3   9   8        8.22       10.48      2.76 o 
  -2   9   8      108.91      110.01      5.12 o 
  -1   9   8       36.43       36.56      2.84 o 
   0   9   8       42.60       44.89      2.19 o 
   1   9   8      167.47      156.26      5.20 o 
   2   9   8       25.94       19.07      1.34 o 
   3   9   8       81.92       92.73      2.35 o 
   4   9   8        4.49        7.60      1.15 o 
   5   9   8       42.24       40.07      2.07 o 
   6   9   8       46.80       47.79      2.72 o 
   7   9   8       41.63       48.69      4.39 o 
  -2  10   8       10.11       14.95      2.19 o 
  -1  10   8      160.67      171.93      7.48 o 
   0  10   8       33.78       33.23      2.76 o 
   1  10   8       22.94       20.64      2.76 o 
   2  10   8      118.61      121.97      3.98 o 
   3  10   8       43.65       38.92      2.80 o 
   4  10   8      183.54      188.16      4.80 o 
   5  10   8        1.52        2.25      0.80 o 
   6  10   8       27.95       25.62      2.01 o 
  -1  11   8       61.93       56.23      3.17 o 
   0  11   8       75.43       84.10      4.31 o 
   1  11   8       31.35       31.28      4.71 o 
   2  11   8       30.44       32.09      4.79 o 
   3  11   8       57.64       54.19      3.17 o 
   4  11   8       12.89        8.82      0.98 o 
   0  -3   9       36.83       36.97      3.74 o 
   1  -3   9       39.96       41.19      4.55 o 
   2  -3   9        7.75        6.09      1.54 o 
   3  -3   9        4.40        4.63      1.54 o 
   4  -3   9        0.75        2.03      1.22 o 
   5  -3   9       15.49       16.98      2.30 o 
   6  -3   9       96.78       98.48      3.01 o 
  -1  -2   9        6.50        7.31      1.38 o 
   0  -2   9       23.34       19.99      3.17 o 
   1  -2   9       15.96       17.47      2.60 o 
   2  -2   9       16.05       16.41      3.33 o 
   3  -2   9       56.05       55.90      2.95 o 
   4  -2   9        8.34        9.10      1.29 o 
   5  -2   9       27.73       29.14      2.97 o 
   6  -2   9      137.44      141.51     17.10 o 
   7  -2   9       60.61       62.37      3.03 o 
  -2  -1   9        6.71        3.98      1.14 o 
  -1  -1   9        3.63        4.14      1.30 o 
   0  -1   9       83.08       69.71      4.39 o 
   1  -1   9       34.49       31.06      3.90 o 
   2  -1   9       18.35       19.10      1.63 o 
   3  -1   9       87.28       96.32      5.20 o 
   4  -1   9       57.52       61.44      2.84 o 
   5  -1   9       31.90       31.14      1.77 o 
   6  -1   9       76.66       79.40      4.47 o 
   7  -1   9       26.58       20.58      2.56 o 
   8  -1   9       55.60       56.22      4.27 o 
  -2   0   9       22.53       22.99      3.66 o 
  -1   0   9       23.73       21.44      1.42 o 
   0   0   9       17.46       18.80      2.72 o 
   1   0   9        7.93        8.02      0.89 o 
   2   0   9        6.45        6.91      1.63 o 
   3   0   9       45.80       46.84      3.01 o 
   4   0   9       12.71       15.33      1.99 o 
   5   0   9       67.66       73.65      4.28 o 
   6   0   9      186.20      188.28      5.16 o 
   7   0   9      127.52      132.39     10.12 o 
   8   0   9        1.56        0.91      0.65 o 
  -3   1   9        5.78        4.14      1.30 o 
  -2   1   9       46.52       44.07      2.20 o 
  -1   1   9       22.57       24.27      3.62 o 
   0   1   9       55.43       53.10      2.50 o 
   1   1   9       72.69       69.82      6.54 o 
   2   1   9        2.69        3.22      0.98 o 
   3   1   9      193.64      201.87      3.82 o 
   4   1   9       33.28       35.49      3.01 o 
   5   1   9       11.06       10.71      1.17 o 
   6   1   9      152.47      147.26      3.30 o 
   7   1   9       24.75       27.14      1.95 o 
   8   1   9      213.14      226.35      6.10 o 
   9   1   9        0.38        2.08      0.68 o 
  -3   2   9        3.48        4.05      1.34 o 
  -2   2   9       12.97       11.15      2.76 o 
  -1   2   9       49.28       47.75      2.38 o 
   0   2   9       15.53       20.28      5.00 o 
   1   2   9       94.79       98.01      3.27 o 
   2   2   9      149.30      147.99      4.18 o 
   3   2   9      138.50      152.74      4.39 o 
   4   2   9       29.00       27.94      1.79 o 
   5   2   9      406.54      423.81      6.72 o 
   6   2   9      305.35      303.13      7.76 o 
   7   2   9      219.08      202.51      5.25 o 
   8   2   9       10.93       12.31      1.41 o 
   9   2   9      113.09      106.97      3.77 o 
  -3   3   9        8.24        5.34      1.06 o 
  -2   3   9       19.83       19.19      1.30 o 
  -1   3   9       44.90       46.67      2.40 o 
   0   3   9        0.59        3.08      1.30 o 
   1   3   9        2.93        3.14      0.70 o 
   2   3   9       57.20       56.48      7.15 o 
   3   3   9      117.84      121.49      4.41 o 
   4   3   9       51.85       52.36      2.04 o 
   5   3   9      464.36      467.30     13.04 o 
   6   3   9      183.72      188.95      5.25 o 
   7   3   9       82.18       77.55      8.88 o 
   8   3   9       69.90       66.87      3.13 o 
   9   3   9        4.60        2.15      1.42 o 
  -4   4   9        0.46        1.45      0.57 o 
  -3   4   9       45.25       41.77      2.52 o 
  -2   4   9        5.54        5.92      3.25 o 
  -1   4   9       14.96       16.74      2.32 o 
   0   4   9      135.54      132.13      4.42 o 
   1   4   9       94.29       90.85      3.61 o 
   2   4   9       56.02       52.46      2.30 o 
   3   4   9       53.92       45.47      2.07 o 
   4   4   9      244.45      241.47      4.63 o 
   5   4   9      514.19      503.31      7.73 o 
   6   4   9        2.84        3.97      1.46 o 
   7   4   9       22.72       20.57      1.78 o 
   8   4   9       28.13       21.92      2.08 o 
   9   4   9       39.48       43.98      2.77 o 
  -3   5   9       48.53       43.05      2.26 o 
  -2   5   9       35.42       38.98      7.80 o 
  -1   5   9        0.92        1.32      0.59 o 
   0   5   9       31.73       33.30      2.88 o 
   1   5   9       21.56       24.33      1.23 o 
   2   5   9      278.98      300.32      7.23 o 
   3   5   9       18.49       18.79      1.29 o 
   4   5   9       15.91       18.69      1.14 o 
   5   5   9      247.74      236.48      4.37 o 
   6   5   9      319.15      298.61     17.67 o 
   7   5   9      147.30      136.12      3.91 o 
   8   5   9       61.27       60.21      2.93 o 
   9   5   9       48.26       49.81      2.21 o 
  -3   6   9       50.22       49.68      9.79 o 
  -2   6   9       30.77       28.34      4.88 o 
  -1   6   9        9.21       11.46      5.20 o 
   0   6   9      298.65      323.79     11.70 o 
   1   6   9      144.94      137.53      8.01 o 
   2   6   9       23.43       24.99      1.79 o 
   3   6   9       28.48       28.12      1.46 o 
   4   6   9        0.68        2.56      0.72 o 
   5   6   9      296.28      291.92      7.49 o 
   6   6   9       38.92       40.72      2.72 o 
   7   6   9       77.09       83.11      3.94 o 
   8   6   9       85.99       75.79      7.35 o 
  -3   7   9        1.40        1.21      0.85 o 
  -2   7   9       41.05       38.39      7.84 o 
  -1   7   9        2.28        2.67      0.58 o 
   0   7   9        8.00        8.59      1.95 o 
   1   7   9       68.10       66.24      3.00 o 
   2   7   9       79.61       79.73      3.47 o 
   3   7   9      201.61      205.57      5.51 o 
   4   7   9       39.90       30.52      1.95 o 
   5   7   9       46.69       53.87      2.67 o 
   6   7   9       97.74       93.28      3.02 o 
   7   7   9       12.70        8.99      1.18 o 
   8   7   9      209.67      226.32     11.98 o 
  -3   8   9        1.21        1.46      1.06 o 
  -2   8   9        4.08        5.93      1.38 o 
  -1   8   9      244.40      232.88      5.77 o 
   0   8   9      396.31      402.72     13.93 o 
   1   8   9       10.93       11.53      1.09 o 
   2   8   9        1.95        2.51      0.89 o 
   3   8   9      202.41      201.34      4.67 o 
   4   8   9      244.45      216.44      4.25 o 
   5   8   9      169.87      168.94      4.54 o 
   6   8   9      114.08      122.07      3.59 o 
   7   8   9        1.18        3.19      1.10 o 
  -2   9   9        1.13        2.44      1.46 o 
  -1   9   9       26.19       31.77      2.76 o 
   0   9   9       90.70       84.80      2.61 o 
   1   9   9      207.38      212.31      5.34 o 
   2   9   9        3.29        2.39      0.72 o 
   3   9   9        9.58       15.88      3.41 o 
   4   9   9       96.74       90.11      2.88 o 
   5   9   9       40.74       35.44      2.00 o 
   6   9   9      185.54      179.61      5.40 o 
   7   9   9       18.48       21.38      1.83 o 
  -1  10   9       56.13       55.98      3.25 o 
   0  10   9      164.11      170.22      7.48 o 
   1  10   9       20.46       16.33      2.44 o 
   2  10   9        8.56       10.68      1.58 o 
   3  10   9       52.87       50.64      3.62 o 
   4  10   9       39.78       34.19      2.78 o 
   5  10   9       36.97       36.36      2.03 o 
   6  10   9       24.74       28.46      3.74 o 
   1  11   9       20.14       19.26      2.52 o 
   2  11   9        4.32        5.28      1.22 o 
   3  11   9       45.92       51.27      2.93 o 
   4  11   9      128.22      138.81      3.91 o 
   1  -2  10       40.38       30.23      3.98 o 
   2  -2  10       95.57       92.14      4.31 o 
   3  -2  10       20.36       13.08      3.66 o 
   4  -2  10        2.29        3.82      1.46 o 
   5  -2  10        0.20        1.80      0.77 o 
   0  -1  10        5.60        4.23      1.30 o 
   1  -1  10        0.40        1.38      0.89 o 
   2  -1  10       36.23       30.88      6.26 o 
   3  -1  10       82.40       76.98      2.72 o 
   4  -1  10       46.45       52.17      2.57 o 
   5  -1  10      256.77      263.79      9.23 o 
   6  -1  10       16.24       17.53      6.83 o 
   7  -1  10        0.42        1.24      1.22 o 
  -1   0  10       27.45       26.08      2.93 o 
   0   0  10       63.49       78.41      4.14 o 
   1   0  10        4.52        2.49      0.54 o 
   2   0  10        2.62        3.09      1.30 o 
   3   0  10       40.13       49.74      5.12 o 
   4   0  10        3.19        4.53      0.89 o 
   5   0  10      161.28      160.17      4.34 o 
   6   0  10      300.53      286.44     13.57 o 
   7   0  10       16.46       18.90      2.26 o 
  -2   1  10        0.72        2.19      0.89 o 
  -1   1  10       25.74       20.81      2.28 o 
   0   1  10       68.54       66.27      3.41 o 
   1   1  10       40.66       41.46      3.66 o 
   2   1  10        1.47        1.28      0.66 o 
   3   1  10       10.78       12.80      1.63 o 
   4   1  10       74.59       74.90      3.39 o 
   5   1  10       61.10       64.18      4.79 o 
   6   1  10      133.65      131.15      3.73 o 
   7   1  10       14.25       12.95      1.40 o 
   8   1  10        7.37        8.03      1.07 o 
  -2   2  10       11.44       10.57      1.25 o 
  -1   2  10        6.76        8.87      1.05 o 
   0   2  10       37.73       33.33      2.10 o 
   1   2  10       19.05       23.88      3.01 o 
   2   2  10        6.43        6.36      1.50 o 
   3   2  10       36.81       40.62      3.82 o 
   4   2  10        5.29        5.68      1.09 o 
   5   2  10        3.94        3.48      0.72 o 
   6   2  10       65.57       68.42      3.10 o 
   7   2  10        1.61        1.73      0.70 o 
   8   2  10       25.04       22.93      4.51 o 
  -2   3  10        0.51        2.42      0.77 o 
  -1   3  10      107.63      112.68      8.37 o 
   0   3  10      188.89      189.10     10.73 o 
   1   3  10        4.61        4.63      0.98 o 
   2   3  10        3.05        6.52      0.89 o 
   3   3  10      116.05      124.95      5.28 o 
   4   3  10      769.66      821.05     24.94 o 
   5   3  10      175.27      175.39      3.73 o 
   6   3  10        3.77        4.67      0.97 o 
   7   3  10       86.15       83.32      4.55 o 
   8   3  10       40.89       41.57      1.98 o 
  -2   4  10        0.31        2.25      0.70 o 
  -1   4  10        0.11        1.61      1.18 o 
   0   4  10       55.63       56.09      3.74 o 
   1   4  10      131.20      131.84      8.45 o 
   2   4  10        8.05        8.09      1.83 o 
   3   4  10        0.87        1.46      0.76 o 
   4   4  10      215.51      224.65      6.00 o 
   5   4  10      519.01      506.78     11.35 o 
   6   4  10       17.57       17.69      1.49 o 
   7   4  10        2.29        6.71      1.26 o 
   8   4  10       56.53       55.65      3.82 o 
  -2   5  10       11.03       14.02      3.74 o 
  -1   5  10       34.35       35.39      4.31 o 
   0   5  10       11.50        9.87      1.13 o 
   1   5  10        0.47        1.52      1.79 o 
   2   5  10       21.44       19.30      1.55 o 
   3   5  10        4.53        4.98      0.82 o 
   4   5  10       68.06       69.80      3.27 o 
   5   5  10      382.29      388.83      6.60 o 
   6   5  10       86.43       85.32      2.81 o 
   7   5  10       11.05       13.51      3.25 o 
   8   5  10       69.13       63.33      2.56 o 
  -2   6  10       17.31       14.53      2.03 o 
  -1   6  10       43.28       42.38      7.76 o 
   0   6  10       22.29       26.67      1.78 o 
   1   6  10       29.86       30.58      1.83 o 
   2   6  10       29.27       36.23      9.06 o 
   3   6  10        2.66        3.18      0.84 o 
   4   6  10       15.10       13.39      1.20 o 
   5   6  10       63.71       63.88      2.99 o 
   6   6  10       28.21       28.97      1.75 o 
   7   6  10       77.55       77.94      2.99 o 
   8   6  10       85.62       76.78      2.93 o 
  -2   7  10       15.19       12.11      1.91 o 
  -1   7  10      169.55      174.95      5.40 o 
   0   7  10      115.40      117.04      3.43 o 
   1   7  10       22.96       25.27      1.58 o 
   2   7  10      341.91      344.12      5.94 o 
   3   7  10       72.83       65.19      5.28 o 
   4   7  10      169.98      158.37      3.74 o 
   5   7  10       34.76       26.82      1.61 o 
   6   7  10       56.84       56.97      2.78 o 
   7   7  10        5.38        5.20      0.91 o 
   8   7  10        0.96        1.91      0.72 o 
  -2   8  10       14.68       16.33      2.36 o 
  -1   8  10        1.01        1.78      0.89 o 
   0   8  10       34.34       31.35      2.07 o 
   1   8  10        1.85        1.94      0.66 o 
   2   8  10       16.13       15.61      1.26 o 
   3   8  10       95.10       90.90      2.88 o 
   4   8  10        0.82        1.38      0.81 o 
   5   8  10      274.40      279.44      6.86 o 
   6   8  10       70.09       69.35      3.21 o 
   7   8  10       95.28       90.64      6.18 o 
  -1   9  10        3.88        4.31      1.54 o 
   0   9  10       48.20       59.64      3.82 o 
   1   9  10        0.44        2.24      2.32 o 
   2   9  10       56.60       55.31      2.84 o 
   3   9  10        2.42        3.11      3.01 o 
   4   9  10        2.99        4.75      0.96 o 
   5   9  10       70.22       69.32      5.93 o 
   6   9  10      103.20      115.91      6.62 o 
   0  10  10       12.07       15.03      2.11 o 
   1  10  10      101.92      108.39      5.28 o 
   2  10  10       11.28       11.00      1.67 o 
   3  10  10       63.10       55.26      2.72 o 
   4  10  10        0.58        3.92      0.83 o 
   5  10  10       94.62       99.23      3.16 o 
   1   0  11        8.78        7.31      2.11 o 
   2   0  11       14.33       12.19      2.60 o 
   3   0  11        0.13        1.18      0.53 o 
   4   0  11       14.92       16.40      1.90 o 
   5   0  11      108.45      107.38      3.61 o 
   6   0  11       56.32       63.06      2.38 o 
   0   1  11       23.22       18.61      4.14 o 
   1   1  11        4.96        4.35      0.75 o 
   2   1  11       38.60       39.46      2.32 o 
   3   1  11        1.22        2.64      1.67 o 
   4   1  11        2.68        3.70      0.84 o 
   5   1  11       75.47       86.96      4.27 o 
   6   1  11        8.34       10.23      1.18 o 
   7   1  11       70.52       84.48      8.82 o 
   0   2  11       33.04       27.39      3.26 o 
   1   2  11       57.47       46.77      3.74 o 
   2   2  11       12.91       16.34      3.82 o 
   3   2  11        6.09        6.82      1.00 o 
   4   2  11      184.65      191.94      5.05 o 
   5   2  11      275.75      288.76      9.47 o 
   6   2  11      115.82      116.71      3.85 o 
   7   2  11        1.08        2.03      1.06 o 
  -1   3  11        1.79        2.70      1.02 o 
   0   3  11        6.91        7.15      0.98 o 
   1   3  11        7.52        9.46      1.22 o 
   2   3  11       13.04       11.11      1.64 o 
   3   3  11        9.24        8.44      1.35 o 
   4   3  11       82.25       81.60      4.47 o 
   5   3  11       77.01       90.14      4.14 o 
   6   3  11       44.83       40.98      2.27 o 
   7   3  11       24.91       20.16      2.93 o 
  -1   4  11       58.56       47.23      9.14 o 
   0   4  11       32.33       30.33      3.37 o 
   1   4  11        3.17        3.58      1.50 o 
   2   4  11        0.23        2.08      0.93 o 
   3   4  11       96.04      109.99      3.38 o 
   4   4  11      402.75      398.23     12.61 o 
   5   4  11        1.10        2.27      1.67 o 
   6   4  11        2.90        5.44      1.14 o 
   7   4  11        7.28        5.37      1.26 o 
   8   4  11       28.77       31.61      3.49 o 
  -1   5  11       19.44       22.51      3.13 o 
   0   5  11       11.02       10.52      2.36 o 
   1   5  11       17.43       19.89      1.84 o 
   2   5  11        0.47        1.99      0.76 o 
   3   5  11       19.13       20.99      3.05 o 
   4   5  11      162.58      159.85      9.91 o 
   5   5  11      143.24      136.59      3.96 o 
   6   5  11       39.57       36.54      2.07 o 
   7   5  11       73.03       66.05      2.76 o 
  -1   6  11      108.34      103.83     11.70 o 
   0   6  11       46.80       52.25      3.05 o 
   1   6  11        1.93        1.98      0.68 o 
   2   6  11       11.06        9.92      1.75 o 
   3   6  11       13.97       16.08      1.29 o 
   4   6  11      236.09      198.52     25.55 o 
   5   6  11        4.60        4.43      1.06 o 
   6   6  11       14.06       13.78      1.46 o 
   7   6  11       94.73       99.32     18.36 o 
  -1   7  11        6.67        5.25      0.96 o 
   0   7  11        0.20        2.32      0.89 o 
   1   7  11       25.10       27.15      4.18 o 
   2   7  11       99.48       99.37      4.51 o 
   3   7  11        1.23        3.00      1.87 o 
   4   7  11       14.46       17.02      3.45 o 
   5   7  11       31.19       28.27      2.28 o 
   6   7  11       17.70       14.73      1.78 o 
   7   7  11      232.44      251.85      8.97 o 
   0   8  11       28.25       26.41      5.04 o 
   1   8  11        7.02        6.61      0.96 o 
   2   8  11      135.20      137.26      5.20 o 
   3   8  11      146.06      139.12      7.72 o 
   4   8  11       75.27       77.60      3.60 o 
   5   8  11       22.93       27.60      3.01 o 
   6   8  11        8.82        6.85      1.05 o 
   1   9  11        3.37        4.65      0.89 o 
   2   9  11       34.90       37.79      1.92 o 
   3   9  11       54.09       55.33      2.30 o 
   4   9  11        5.65        4.53      1.18 o 
   5   9  11       70.42       59.49      3.01 o 
   3  10  11        8.56        8.51      1.12 o 
   2   2  12       21.14       18.97      3.17 o 
   3   2  12       11.88       11.36      1.35 o 
   4   2  12        4.27        1.79      0.80 o 
   5   2  12       20.29       19.72      3.13 o 
   1   3  12        0.84        2.62      0.89 o 
   2   3  12       44.83       47.48      2.12 o 
   3   3  12      222.65      226.77      6.60 o 
   4   3  12       46.86       53.18      2.39 o 
   5   3  12        7.38        7.03      1.12 o 
   6   3  12       45.98       46.52      2.07 o 
   1   4  12        0.26        3.43      1.02 o 
   2   4  12        0.95        1.82      0.70 o 
   3   4  12       52.56       56.79      3.70 o 
   4   4  12      204.06      206.33      6.15 o 
   5   4  12       33.61       29.17      3.11 o 
   6   4  12        2.05        2.73      0.84 o 
   1   5  12        7.41        5.20      0.92 o 
   2   5  12        9.69        9.28      1.71 o 
   3   5  12       20.68       20.02      4.31 o 
   4   5  12      173.80      177.88      9.87 o 
   5   5  12       58.28       55.12      2.38 o 
   6   5  12       18.05       19.37      2.30 o 
   1   6  12        9.65       12.75      1.58 o 
   2   6  12        4.15        3.72      1.99 o 
   3   6  12        4.28        4.46      0.88 o 
   4   6  12       29.65       28.16      3.10 o 
   5   6  12       19.01       21.34      2.48 o 
   6   6  12       22.53       22.19      1.92 o 
   1   7  12       67.64       64.86      2.47 o 
   2   7  12       25.62       26.38      4.59 o 
   3   7  12       91.56       89.86      3.24 o 
   4   7  12       69.46       71.53      4.63 o 
   5   7  12       10.33       10.46      1.34 o 
   6   7  12        1.23        2.86      0.90 o 
   2   8  12       20.52       19.47      1.64 o 
   3   8  12       12.57       10.50      1.80 o 
   4   8  12      194.17      186.11      5.02 o 
   5   8  12       30.81       29.55      2.27 o 
                                                 
